# Supplementary material for: Transcriptomic Responses in the Bloom-Forming Cyanobacterium Microcystis Induced during Exposure to Zooplankton
Source: Appl Environ Microbiol. 2017 Feb 15;83(5):e02832-16. doi: 10.1128/AEM.02832-16 (PMC5311399; doi:10.1128/AEM.02832-16)
Supplement: Supplemental material [file AEM.02832-16_zam999117696sd2.xlsx]

## Sheet: Table S1
Table S1 Differential expression results for the Daphnia magna [60 L-1] treatment relative to the control treatment. Differential expression was calculated with DESeq2 using read counts generated from alignments against the Microcystis aeruginosa NIES-843 genome using Bowtie2 and RSEM. Functional categories were assigned using Cyanobase for Microcystis aeruginosa NIES-843.
GeneID	MAE Number	Gene Symbol	Product	Category	Sub Category	baseMean	log2FoldChange	lfcSE	stat	pvalue	padj
641533983	40		uncharacterized AIPM/Hcit synthase family transferase	Amino acid biosynthesis	Branched chain family	1673.79	0.380717	0.0861662	4.4184	9.94e-06	0.000304464
641533997	180	rfbC	dTDP-4-dehydrorhamnose 3,5-epimerase	Cell envelope	Surface polysaccharides, lipopolysaccharides and antigens	333.893	-0.400819	0.126961	-3.15702	0.00159392	0.0234344
641533998	190	rfbD	dTDP-6-deoxy-L-mannose-dehydrogenase	Cell envelope	Surface polysaccharides, lipopolysaccharides and antigens	312.691	-0.391602	0.1324	-2.95771	0.00309936	0.039597
641534063	840		hypothetical protein	Hypothetical		5954.56	0.253262	0.0867029	2.92103	0.00348872	0.0430857
641534096	1170		hypothetical protein	Hypothetical		923.273	0.25311	0.0865664	2.92388	0.00345694	0.0428359
641534170	1910	ftsH	cell division protein	Cellular processes	Cell division	1229.92	0.44666	0.0887961	5.03017	4.9e-07	2e-05
641534191	2120		hypothetical protein	Hypothetical		322.397	0.356154	0.111199	3.20286	0.0013607	0.0207465
641534199	2200		hypothetical protein	Hypothetical		1607.61	0.50526	0.0792166	6.3782	1.79e-10	1.05e-08
641534241	2620		phosphoenolpyruvate synthase	Other categories	Other	25007.8	0.336309	0.0749939	4.48448	7.31e-06	0.000229495
641534258	2790	trxA	thioredoxin	Other categories	Other	13513.2	0.177332	0.0587253	3.01969	0.00253032	0.0340903
641534288	3090		hypothetical protein	Unknown		253.68	-1.26242	0.133097	-9.48496	2.42e-21	3.59e-19
641534289	3100		hypothetical protein	Unknown		757.294	-1.91042	0.111011	-17.2092	2.26e-66	1.05e-63
641534290	3110		transcriptional regulator	Regulatory functions		485.623	-1.96222	0.125324	-15.6571	2.97e-55	1e-52
641534312	3330		hypothetical protein	Hypothetical		1365.99	1.53112	0.102336	14.9617	1.31e-50	4.03e-48
641534316	3370		putative SNF2 helicase	Other categories	Other	2012.78	1.32869	0.0842481	15.7712	4.91e-56	1.82e-53
641534317	3380		hypothetical protein	Hypothetical		849.785	1.15553	0.111013	10.409	2.25e-25	4.18e-23
641534318	3390		hypothetical protein	Hypothetical		926.982	0.751226	0.082906	9.06117	1.29e-19	1.71e-17
641534319	3400		hypothetical protein	Unknown		1781.95	0.601215	0.0939304	6.40064	1.55e-10	9.55e-09
641534320	3410	groEL2	60 kDa molecular chaperonin 2	Cellular processes	Chaperones	7641.62	0.517062	0.0999835	5.17147	2.32e-07	9.89e-06
641534321	3420		ABC-transporter ATP-binding protein	Transport and binding proteins		1920.96	0.265145	0.0781326	3.39352	0.000689995	0.012002
641534335	3560		tetratricopeptide repeat protein	Other categories	Other	3032.25	-0.235212	0.074054	-3.17622	0.00149208	0.0224573
641534376	3970		hypothetical protein	Hypothetical		5539.38	-0.564442	0.138656	-4.07081	4.69e-05	0.00114199
641534474	4940		hypothetical protein	Hypothetical		1801.99	-0.255126	0.0759959	-3.3571	0.000787652	0.0134482
641534579	5990		phosphoglycerate mutase	Other categories	Other	2244.34	-0.313133	0.0923687	-3.39003	0.00069884	0.0120428
641534596	6160		phosphoenolpyruvate carboxykinase	Other categories	Other	2234.23	0.339904	0.077265	4.3992	1.09e-05	0.000327277
641534617	6370	nbp1	nucleic acid-binding protein	Other categories	Other	3421.05	0.1809	0.0626482	2.88755	0.00388249	0.0469923
641534623	6430		hypothetical protein	Hypothetical		1662.86	0.573179	0.132059	4.34032	1.42e-05	0.000418349
641534641	6610		hypothetical protein	Hypothetical		910.809	-0.505455	0.10105	-5.00201	5.67e-07	2.24e-05
641534652	6720	ppnK	probable inorganic polyphosphate/ATP-NAD kinase 1	Other categories	Other	1054.37	-0.351026	0.102418	-3.42737	0.000609461	0.010856
641534653	6730		chaperon-like protein for quinone binding in photosystem II	Other categories	Other	2855.39	-0.336776	0.0853634	-3.94521	7.97e-05	0.00177953
641534669	6890		glycosyl hydrolase, BNR repeat-containing protein	Other categories	Other	1462.05	0.239869	0.0790967	3.03261	0.00242451	0.0331469
641534711	7310	rpl9	50S ribosomal protein L9	Translation	Ribosomal proteins: synthesis and modification	6102.85	0.249696	0.0598686	4.17074	3.04e-05	0.000797773
641534717	7370	crtR	beta-carotene hydroxylase	Biosynthesis of cofactors, prosthetic groups, and carriers	Carotenoid	2500.26	-0.574161	0.0826448	-6.94734	3.72e-12	2.76e-10
641534750	7700		hypothetical protein	Hypothetical		449.024	0.453342	0.106374	4.26179	2.03e-05	0.00054844
641534807	8260	gdhA	glutamate dehydrogenase (NADP+)	Amino acid biosynthesis	Glutamate family / Nitrogen assimilation	7824.79	0.918515	0.0821456	11.1816	5.02e-29	1.09e-26
641534808	8270		cation-transporting P-type ATPase	Transport and binding proteins		5739.15	0.820435	0.0734972	11.1628	6.2e-29	1.28e-26
641534837	8560		hypothetical protein	Hypothetical		1481.12	0.259139	0.0869644	2.97983	0.00288404	0.0377884
641534847	8660		type II restriction enzyme EcoRI homolog	Other categories	Other	46.7081	0.699289	0.221621	3.15533	0.00160316	0.0234772
641534868	8870		predicted alpha/beta hydrolase	Other categories	Other	847.965	-0.382931	0.0957153	-4.00073	6.31e-05	0.00148078
641534883	9020		probable glycosyl transferase	Other categories	Other	2660.89	-0.217164	0.0705891	-3.07645	0.00209481	0.0296231
641534886	9050	glnN	glutamate--ammonia ligase	Amino acid biosynthesis	Glutamate family / Nitrogen assimilation	1889.67	-0.369633	0.0905052	-4.08411	4.42e-05	0.00108565
641534900	9190		biopterin transport-related protein BT1 homolog	Other categories	Other	778.95	-0.490906	0.0900184	-5.4534	4.94e-08	2.38e-06
641534936	9550		hypothetical protein	Hypothetical		1339.14	0.25729	0.0748788	3.43609	0.000590183	0.0107188
641535003	10220	psbA1	photosystem II D1 protein	Photosynthesis and respiration	Photosystem II	129893	-0.318233	0.0980931	-3.2442	0.00117782	0.0182586
641535013	10320		putative peptidase	Other categories	Other	1407.94	0.48405	0.0825859	5.86117	4.6e-09	2.47e-07
641535014	10330		hypothetical protein	Hypothetical		4435.4	0.426068	0.0882288	4.82912	1.37e-06	5.08e-05
641535015	10340		hypothetical protein	Hypothetical		1963.92	0.316749	0.078157	4.05273	5.06e-05	0.00121793
641535018	10370	cynS	cyanate lyase	Amino acid biosynthesis	Glutamate family / Nitrogen assimilation	1940.42	0.317723	0.0826569	3.84388	0.000121103	0.00260865
641535019	10380	psbA2	photosystem II D1 protein	Photosynthesis and respiration	Photosystem II	19927.6	-0.378681	0.072086	-5.25319	1.49e-07	6.84e-06
641535090	11090		hypothetical protein	Hypothetical		1550.19	-0.363335	0.118741	-3.0599	0.00221411	0.0309558
641535124	11430	lrtA	light repressed protein A homolog	Other categories	Adaptations and atypical conditions	8116.61	0.534508	0.0869891	6.14454	8.02e-10	4.5e-08
641535125	11440	hspA	16.6 kDa small heat shock protein	Cellular processes	Chaperones	2082.68	1.79806	0.0976864	18.4064	1.17e-75	7.2e-73
641535148	11670		transposase	Other categories	Transposon-related functions	164.905	0.48217	0.156308	3.08474	0.00203729	0.0289201
641535165	11840		hypothetical protein	Hypothetical		3168.62	0.27435	0.0742111	3.69688	0.000218267	0.00449421
641535166	11850	gmk	guanylate kinase	Purines, pyrimidines, nucleosides, and nucleotides	Purine ribonucleotide biosynthesis	2386.38	0.337055	0.0812446	4.14864	3.34e-05	0.000860527
641535191	12100		probable oxidoreductase	Fatty acid, phospholipid and sterol metabolism		645.538	-0.374119	0.111812	-3.34597	0.00081994	0.0138716
641535192	12110		6-pyruvoyl-tetrahydropterin synthase homolog	Other categories	Other	829.424	-0.347155	0.102224	-3.39601	0.00068377	0.0119498
641535206	12250		two-component hybrid histidine kinase	Regulatory functions		215.91	0.433471	0.146866	2.95148	0.00316253	0.0398543
641535207	12260		two-component response regulator	Regulatory functions		538.101	0.412971	0.11397	3.62352	0.000290625	0.00574752
641535208	12270		cyanobacterial phytochrome	Regulatory functions		1943.7	0.634082	0.0824679	7.68883	1.48e-14	1.31e-12
641535215	12340		hypothetical protein	Unknown		101.028	0.750409	0.198602	3.77845	0.000157806	0.00336018
641535228	12460		iron(III)-transport ATP-binding protein	Transport and binding proteins		4082.46	0.261026	0.0619975	4.21026	2.55e-05	0.000684823
641535237	12550		hypothetical protein	Hypothetical		1042.41	0.26598	0.0827742	3.21331	0.00131212	0.0201719
641535271	12890		pirin-like protein	Other categories	Other	735.789	0.285852	0.0903064	3.16536	0.00154893	0.023006
641535275	12930	pds	phytoene dehydrogenase	Other categories	Other	2525.62	-0.373433	0.086951	-4.29475	1.75e-05	0.000490894
641535286	13040		probable peptidase	Other categories	Other	661.961	-0.429445	0.0909946	-4.71945	2.36e-06	8.34e-05
641535287	13050	serS	seryl-tRNA synthetase	Other categories	Other	1714.99	-0.267131	0.0869771	-3.07128	0.00213141	0.0299125
641535295	13130		putative methyltransferase	Other categories	Other	1626.37	-0.24712	0.0784023	-3.15195	0.00162182	0.0236569
641535344	13620	dnaK	heat shock protein 70	Cellular processes	Chaperones	8502.22	0.595329	0.101068	5.89035	3.85e-09	2.1e-07
641535381	13990		transposase	Other categories	Transposon-related functions	253.903	-1.00787	0.192623	-5.23233	1.67e-07	7.56e-06
641535405	14230		group 2 RNA polymerase sigma factor	Transcription	RNA synthesis, modification, and DNA transcription	11327.4	0.95435	0.0813233	11.7353	8.41e-32	1.95e-29
641535461	14790	ntcB	nitrate/nitrite transport system permease protein	Transport and binding proteins		523.32	-0.429999	0.12871	-3.34082	0.000835307	0.0140037
641535465	14830		cysteine desulfurase	Amino acid biosynthesis	Glutamate family / Nitrogen assimilation	5992.72	0.393438	0.0780501	5.04084	4.63e-07	1.91e-05
641535466	14840		hypothetical protein	Hypothetical		2508.58	0.405484	0.11115	3.64809	0.000264201	0.00531991
641535492	15090		hypothetical protein	Hypothetical		399.459	0.338334	0.113354	2.98475	0.00283806	0.03742
641535494	15110		transcriptional regulator	Regulatory functions		468.609	-1.177	0.107026	-10.9973	3.94e-28	7.68e-26
641535495	15120	ndhF3	NADH dehydrogenase subunit 5	Photosynthesis and respiration	NADH dehydrogenase	2887.71	-0.377792	0.0954325	-3.95874	7.53e-05	0.00171263
641535515	15320		hypothetical protein	Unknown		6313.42	1.2014	0.201047	5.97571	2.29e-09	1.27e-07
641535518	15350		transposase	Other categories	Transposon-related functions	83.7449	0.646419	0.218458	2.95901	0.00308629	0.0395665
641535548	15650		hypothetical protein	Hypothetical		2247.7	0.433255	0.112804	3.84078	0.000122642	0.00262653
641535606	16230	chlL	light-independent protochlorophyllide reductase iron protein subunit	Other categories	Other	13026	0.349244	0.0966355	3.61403	0.000301474	0.00587875
641535607	16240		hypothetical protein	Hypothetical		4974.71	0.491151	0.114856	4.27622	1.9e-05	0.000521708
641535608	16250	chlN	light-independent protochlorophyllide reductase subunit	Biosynthesis of cofactors, prosthetic groups, and carriers	Cobalamin, heme, phycobilin and porphyrin	13766.3	0.432279	0.100492	4.30164	1.7e-05	0.000479496
641535670	16860		asparaginase	Energy metabolism	Amino acids and amines	3339.42	0.263463	0.0857263	3.07331	0.00211698	0.0298229
641535693	17090	era	GTP-binding protein ERA homolog	Regulatory functions		564.446	-0.322298	0.102738	-3.13708	0.00170637	0.0247926
641535724	17400		short-chain dehydrogenase/reductase SDR	Other categories	Other	400.377	-0.404548	0.117846	-3.43285	0.000597273	0.0107422
641535800	18160		Mo-dependent nitrogenase-like	Other categories	Other	1968.57	0.263816	0.0835538	3.15744	0.00159161	0.0234344
641535801	18170		high affinity sulfate transporter	Other categories	Other	1396.28	0.455472	0.0733345	6.21087	5.27e-10	3e-08
641535809	18250		aldo/keto reductase	Other categories	Other	897.592	-0.296243	0.0849933	-3.48548	0.000491251	0.00910042
641535825	18410	nirA	ferredoxin--nitrite reductase	Amino acid biosynthesis	Glutamate family / Nitrogen assimilation	3502.74	-0.403228	0.0778656	-5.17851	2.24e-07	9.66e-06
641535843	18590		hypothetical protein	Hypothetical		22269.4	0.48343	0.104183	4.64022	3.48e-06	0.000119397
641535844	18600		hypothetical protein	Hypothetical		199.457	0.431502	0.146443	2.94654	0.00321348	0.0403592
641535845	18610		acetyltransferase	Other categories	Other	456.168	0.462148	0.11097	4.16462	3.12e-05	0.000813707
641535848	18640	lytB	amidase enhancer	Other categories	Other	2920.57	-0.233543	0.0680285	-3.43302	0.0005969	0.0107422
641535868	18840	speB	agmatinase	Other categories	Other	1831.81	-0.6257	0.0840777	-7.44193	9.92e-14	7.66e-12
641535870	18860	hypA	putative hydrogenase expression/formation protein	Other categories	Hydrogenase	157.663	-0.717165	0.155813	-4.60274	4.17e-06	0.00013918
641535871	18870	hypB	putative hydrogenase expression/formation protein	Other categories	Hydrogenase	291.011	-0.638573	0.127103	-5.02407	5.06e-07	2.04e-05
641535872	18880	nrtB	ABC-transporter substrate-binding protein	Transport and binding proteins		211.441	-0.463534	0.136235	-3.40247	0.000667796	0.011726
641535933	19490		putative peptidase	Other categories	Other	467.755	-0.369323	0.12601	-2.93091	0.00337971	0.0420196
641535983	19990		bicarbonate transport system substrate-binding protein	Transport and binding proteins		97.7544	-0.763151	0.177124	-4.30856	1.64e-05	0.00047195
641536001	20160		hypothetical protein	Unknown		10442.6	0.216237	0.0659747	3.27758	0.00104703	0.0167209
641536018	20330		transposase	Other categories	Transposon-related functions	80.7589	0.767987	0.192372	3.9922	6.55e-05	0.00151591
641536065	20800		transcription-repair coupling factor	DNA replication, restriction, modification, recombination, and repair		3619.76	0.230327	0.0776776	2.96516	0.00302521	0.0390536
641536154	21620		hypothetical protein	Hypothetical		217.603	0.387482	0.130375	2.97207	0.00295801	0.0385895
641536200	22080		hypothetical protein	Unknown		35.4017	1.22395	0.226739	5.39803	6.74e-08	3.16e-06
641536269	22770		hypothetical protein	Hypothetical		1742.11	0.993515	0.0830587	11.9616	5.65e-33	1.39e-30
641536271	22790		hypothetical protein	Unknown		2394.67	0.833862	0.0994011	8.38886	4.91e-17	4.92e-15
641536272	22800		serine/threonine kinase	Regulatory functions		2114.57	0.685505	0.0690996	9.92054	3.39e-23	5.46e-21
641536278	22860	folE	GTP cyclohydrolase I	Biosynthesis of cofactors, prosthetic groups, and carriers	Folic acid	8202.8	0.407088	0.0880735	4.62214	3.8e-06	0.000129099
641536301	23090	sufB	Fe-S cluster assembly protein	Transport and binding proteins		2031.48	-0.31622	0.0956894	-3.30465	0.00095096	0.0155212
641536307	23150		phosphoribosylamine--glycine ligase	Purines, pyrimidines, nucleosides, and nucleotides	Purine ribonucleotide biosynthesis	2199.81	0.292121	0.0922317	3.16725	0.00153887	0.0229899
641536321	23290	trpE	anthranilate synthetase alpha-subunit	Amino acid biosynthesis	Aromatic amino acid family	4190.14	0.282983	0.0819195	3.4544	0.00055151	0.0101156
641536351	23590		GTP-binding protein TypA/BipA homolog	Translation	Protein modification and translation factors	8609.24	-0.305504	0.105158	-2.90519	0.00367026	0.044879
641536368	23760		hypothetical protein	Hypothetical		239.124	-1.15612	0.138347	-8.35669	6.45e-17	5.97e-15
641536370	23780		putative multicomponent Na+:H+ antiporter subunit C	Other categories	Other	239.124	-1.15612	0.138347	-8.35669	6.45e-17	5.97e-15
641536389	23970		hypothetical protein	Hypothetical		665.519	-0.263456	0.0913659	-2.88353	0.00393245	0.0473044
641536443	24510	ddl	D-alanine--D-alanine ligase	Other categories	Other	1566.98	-0.2712	0.0762318	-3.55757	0.000374295	0.00711161
641536444	24520		hypothetical protein	Hypothetical		1650.47	-1.0151	0.101729	-9.97851	1.89e-23	3.34e-21
641536445	24530		heat shock protein DnaJ-like	Cellular processes	Chaperones	1494.12	-1.05543	0.11571	-9.12136	7.42e-20	1.02e-17
641536452	24600		peptidase, S9C (acylaminoacyl-peptidase) family protein	Other categories	Other	554.322	0.331674	0.111316	2.97958	0.0028864	0.0377884
641536627	26330		hypothetical protein	Hypothetical		24938.5	0.26353	0.0845543	3.1167	0.00182889	0.026366
641536661	26660	cobJ	precorrin methylase	Biosynthesis of cofactors, prosthetic groups, and carriers	Cobalamin, heme, phycobilin and porphyrin	197.288	0.398027	0.134109	2.96794	0.00299801	0.0389053
641536668	26730		hypothetical protein	Hypothetical		362.671	0.674605	0.130922	5.15271	2.57e-07	1.08e-05
641536675	26800		AAA famiry ATPase central region	Other categories	Other	46214.1	0.56051	0.0852762	6.57288	4.94e-11	3.27e-09
641536676	26810		hypothetical protein	Hypothetical		20315.4	0.553017	0.0821046	6.73552	1.63e-11	1.12e-09
641536803	28060		hypothetical protein	Hypothetical		1466.92	0.50398	0.101477	4.96645	6.82e-07	2.66e-05
641536807	28100		hypothetical protein	Hypothetical		1394.17	-0.270573	0.0937328	-2.88664	0.00389383	0.0469923
641536821	28240		hypothetical protein	Hypothetical		1338.66	-0.244914	0.085329	-2.87023	0.00410169	0.0491805
641536837	28400		probable tRNA/rRNA methyltransferase	Other categories	Other	1003.8	0.317583	0.107024	2.96741	0.00300321	0.0389053
641536843	28460		pentapeptide repeat family protein	Other categories	Other	857.934	0.734998	0.13012	5.6486	1.62e-08	7.99e-07
641536987	29890		hypothetical protein	Hypothetical		1995.93	0.276019	0.0923693	2.98821	0.00280615	0.0373986
641537016	30180	infC	initiation factor IF-3	Translation	Protein modification and translation factors	7797.92	0.47356	0.0742086	6.38147	1.75e-10	1.05e-08
641537019	30210		hypothetical protein	Unknown		56.7653	0.740036	0.224429	3.29741	0.000975794	0.0157874
641537027	30290		hypothetical protein	Hypothetical		1426.95	0.329307	0.114949	2.86481	0.00417261	0.0497091
641537030	30320		transposase	Other categories	Transposon-related functions	2198.99	0.295291	0.0712953	4.1418	3.45e-05	0.000880492
641537048	30500		hypothetical protein	Hypothetical		666.107	-0.271296	0.0936714	-2.89626	0.00377645	0.0458745
641537049	30510	htrA	serine protease	Translation	Degradation of proteins, peptides, and glycopeptides	3845.71	1.04341	0.120636	8.6493	5.18e-18	5.65e-16
641537050	30520		hypothetical protein	Unknown		107.698	0.684487	0.204674	3.34428	0.000824976	0.0138934
641537054	30560		hypothetical protein	Hypothetical		2753.8	0.232933	0.0791413	2.94325	0.00324785	0.040653
641537058	30600		serine/threonine protein kinase	Regulatory functions		876.815	0.276948	0.0848304	3.26473	0.0010957	0.0173263
641537059	30610		hypothetical protein	Hypothetical		17685.9	-0.312347	0.0778015	-4.01467	5.95e-05	0.00142292
641537060	30620	hhoA	periplasmic protease	Translation	Degradation of proteins, peptides, and glycopeptides	1911.88	0.798259	0.108863	7.33272	2.26e-13	1.71e-11
641537109	31110		hypothetical protein	Hypothetical		143.313	0.453813	0.156636	2.89724	0.00376466	0.0458745
641537115	31170		ABC-transporter membrane fusion protein	Transport and binding proteins		3661.89	0.214902	0.0660319	3.25451	0.00113588	0.0177571
641537126	31280	pacS	copper-transporting P-type ATPase	Transport and binding proteins		868.693	0.373342	0.0909283	4.1059	4.03e-05	0.00099478
641537154	31560		hypothetical protein	Hypothetical		858.476	-0.286054	0.0895903	-3.19291	0.00140845	0.0212992
641537165	31670		probable methyltransferase	Fatty acid, phospholipid and sterol metabolism		926.917	-0.278199	0.0923043	-3.01394	0.00257882	0.0344928
641537215	32170		RNA binding protein	Translation	Nucleoproteins	3555.21	0.241351	0.0808068	2.98676	0.00281946	0.03742
641537216	32180		hypothetical protein	Hypothetical		5228.69	0.217461	0.0715952	3.03737	0.0023865	0.032748
641537264	32650		hypothetical protein	Unknown	Molybdopterin	265.612	0.411995	0.139472	2.95397	0.00313714	0.0398543
641537265	32660	moeB	molybdopterin biosynthesis protein	Biosynthesis of cofactors, prosthetic groups, and carriers	Amino acids and amines	8093.12	0.324016	0.109731	2.95282	0.00314883	0.0398543
641537302	33030	psbE	photosystem II cytochrome b559 alpha subunit	Photosynthesis and respiration	Other	4991.39	-0.271807	0.0897174	-3.02959	0.00244885	0.0333566
641537354	33550		squalene/phytoene synthase	Other categories	Cytochrome b6/f complex	3190.47	-0.257545	0.0724396	-3.5553	0.000377549	0.00713683
641537358	33590		hypothetical protein	Hypothetical		632.652	-0.774089	0.102763	-7.53273	4.97e-14	4.03e-12
641537359	33600		hypothetical protein	Hypothetical		140.747	-0.463343	0.156983	-2.95155	0.00316184	0.0398543
641537368	33690		putative modulator of DNA gyrase	DNA replication, restriction, modification, recombination, and repair		1570.35	0.463535	0.0994537	4.66081	3.15e-06	0.00010906
641537369	33700		hypothetical protein	Hypothetical	Other	379.277	0.672559	0.141671	4.74733	2.06e-06	7.34e-05
641537370	33710		putative modulator of DNA gyrase	Other categories		1644.48	0.459294	0.111823	4.10733	4e-05	0.00099478
641537371	33720		hypothetical protein	Hypothetical	Other	1591.28	0.259771	0.0818117	3.17524	0.00149715	0.0224573
641537414	34130		transposase	Other categories	Transposon-related functions	1090.62	0.307465	0.100736	3.0522	0.0022717	0.0314054
641537430	34290		transposase	Other categories		1328.08	0.307902	0.0743876	4.13916	3.49e-05	0.000884573
641537440	34390		transposase	Other categories	Transposon-related functions	85.0383	-0.876827	0.191027	-4.59006	4.43e-06	0.000146584
641537464	34620	desB	omega 3 acyl-lipid desaturase	Fatty acid, phospholipid and sterol metabolism	Other	1594.26	-0.283595	0.0796189	-3.5619	0.000368182	0.00703152
641537526	35240		1-acyl-sn-glycerol-3-phosphate acyltransferase	Other categories		940.314	0.37858	0.10805	3.50376	0.000458735	0.0085839
641537549	35470		hypothetical protein	Unknown		172.159	-0.813447	0.162203	-5.015	5.3e-07	2.11e-05
641537585	35830		thioredoxin peroxidase	Cellular processes		3072.31	-0.274343	0.090885	-3.01858	0.00253965	0.034092
641537611	36090		hypothetical protein	Hypothetical		1133.27	0.285162	0.0787172	3.62261	0.000291642	0.00574752
641537612	36100		hypothetical protein	Hypothetical	Other	733.332	0.453059	0.0912971	4.96246	6.96e-07	2.69e-05
641537641	36390		hypothetical protein	Unknown	Transposon-related functions	200.372	0.40228	0.133083	3.02278	0.00250467	0.0338678
641537674	36690		hypothetical protein	Hypothetical		8001.61	0.391346	0.0979621	3.99487	6.47e-05	0.00150833
641537706	37010		probable DNA-directed RNA polymerase omega subunit	Other categories		2191.15	0.445554	0.069742	6.3886	1.67e-10	1.02e-08
641537708	37030		hypothetical protein	Hypothetical		999.879	0.27961	0.0856515	3.26451	0.00109655	0.0173263
641537739	37340		RND multidrug efflux transporter	Other categories	Other	1009.68	-0.692757	0.0918896	-7.53902	4.74e-14	3.99e-12
641537743	37380		hypothetical protein	Hypothetical	Ribosomal proteins: synthesis and modification	1089.22	0.330823	0.095052	3.48044	0.00050059	0.00922729
641537744	37390		probable ribosomal large subunit pseudouridine synthase B	Translation		2804.35	0.293984	0.07475	3.9329	8.39e-05	0.0018509
641537755	37500		hypothetical protein	Hypothetical		626.586	-0.40062	0.0922891	-4.34092	1.42e-05	0.000418349
641537772	37670	gvpF	gas vesicle protein	Other categories	Other	7987.82	0.194118	0.0676692	2.86862	0.00412261	0.0492718
641537775	37700	gvpW	gas vesicle protein	Hypothetical	Other	1564.26	0.310174	0.104804	2.95956	0.00308074	0.0395665
641537776	37710	get3	ATPase GET3	Other categories	Cell division	4009.85	0.398829	0.0969549	4.11355	3.9e-05	0.00097536
641537782	37770		hypothetical protein	Hypothetical	Aromatic amino acid family	5281.41	-0.30082	0.0778447	-3.86436	0.000111382	0.00241328
641537791	37860		hypothetical protein	Hypothetical		512.144	-0.430494	0.116451	-3.69679	0.000218342	0.00449421
641537792	37870		hypothetical protein	Hypothetical		2792.08	-0.20229	0.0695065	-2.91038	0.00360992	0.0444344
641537806	38010		transposase	Other categories		241.847	0.582421	0.146393	3.97847	6.94e-05	0.00158631
641537819	38140		pyruvate-flavodoxin oxidoreductase	Photosynthesis and respiration	Other	1347.76	0.231902	0.0810582	2.86093	0.00422399	0.0499996
641537849	38440		two component transcriptional regulator	Regulatory functions	CO2 fixation	301.698	0.582803	0.128259	4.54396	5.52e-06	0.000174822
641537861	38560	mcyB	McyB protein	Other categories	Other	8995.58	0.269562	0.0723389	3.72638	0.000194247	0.00411248
641537869	38640	mcyH	McyH protein	Other categories	Other	1664.22	0.365723	0.0934478	3.91367	9.09e-05	0.00199292
641537870	38650	mcyI	McyI protein	Other categories	Other	1088.94	0.360304	0.0992561	3.63005	0.000283372	0.00567509
641537871	38660	mcyJ	McyJ protein	Other categories		1083.03	0.315408	0.0862401	3.65732	0.000254864	0.00515995
641537926	39170		hypothetical protein	Unknown		1226.17	0.691066	0.213488	3.23702	0.00120784	0.0186461
641537936	39270		diamine acetyltransferase 2	Other categories		434.197	0.348186	0.105766	3.29205	0.000994593	0.0160216
641537975	39660		putative metalloprotease	Other categories		2196.15	-0.389009	0.0825053	-4.71496	2.42e-06	8.45e-05
641537976	39670		diacylglycerol kinase	Fatty acid, phospholipid and sterol metabolism		1291.2	-0.363596	0.103514	-3.51253	0.000443854	0.00834761
641537978	39690		hypothetical protein	Hypothetical	Phycobilisome	6438.73	0.3117	0.0680362	4.58139	4.62e-06	0.000150533
641537982	39730		hypothetical protein	Unknown		103.048	0.957356	0.184888	5.17804	2.24e-07	9.66e-06
641537984	39750		hypothetical protein	Hypothetical		851.78	0.337194	0.099403	3.39219	0.000693363	0.0120042
641538002	39930		hypothetical protein	Hypothetical		726.99	0.425819	0.109224	3.89858	9.68e-05	0.00210878
641538008	39990	htpG	heat shock protein 90	Cellular processes	Other	2860.48	0.583248	0.0852548	6.84124	7.85e-12	5.7e-10
641538010	40010	amtB	ammonium/methylammonium permease	Transport and binding proteins		5231.59	-0.375807	0.0847256	-4.43557	9.18e-06	0.000283517
641538060	40500		hypothetical protein	Unknown	Transposon-related functions	39.6388	-0.993538	0.232793	-4.2679	1.97e-05	0.000537554
641538198	41870		hypothetical protein	Hypothetical	Transposon-related functions	1297.69	0.690433	0.0815365	8.46777	2.5e-17	2.57e-15
641538200	41890		hypothetical protein	Hypothetical	Other	558.963	-0.393661	0.109894	-3.5822	0.000340713	0.00654063
641538220	42090		hypothetical protein	Hypothetical		389.418	-0.383892	0.114407	-3.3555	0.000792209	0.0134639
641538230	42190		RlpA-like lipoprotein precursor	Other categories		13601.5	0.401682	0.125071	3.21162	0.00131988	0.0202072
641538231	42200		amino acid transport system ATP-binding protein	Transport and binding proteins	NADH dehydrogenase	976.44	-0.742561	0.0985908	-7.53175	5.01e-14	4.03e-12
641538232	42210	ndhD2	NADH dehydrogenase subunit 4	Photosynthesis and respiration		5009.74	-1.86629	0.102686	-18.1747	8.18e-74	4.33e-71
641538236	42250		two-component sensor histidine kinase	Regulatory functions		506.387	0.370306	0.102435	3.61505	0.000300295	0.00587875
641538239	42280		transposase	Other categories	Other	90.2542	1.00183	0.188027	5.32812	9.92e-08	4.6e-06
641538240	42290		hypothetical protein	Other categories		917.555	0.268117	0.0821465	3.26388	0.00109897	0.0173263
641538253	42420		transposase	Other categories		640.957	0.407565	0.103121	3.9523	7.74e-05	0.00173807
641538279	42680	hemC	porphobilinogen deaminase	Biosynthesis of cofactors, prosthetic groups, and carriers	Transposon-related functions	3239.37	0.360093	0.0835352	4.31068	1.63e-05	0.000471092
641538346	43350	rpmI	50S ribosomal protein L35	Translation		3365.3	0.240344	0.0723725	3.32093	0.000897166	0.0148393
641538371	43600		hypothetical protein	Hypothetical		10901.4	0.262336	0.0730848	3.58947	0.000331349	0.00639399
641538375	43640	zwf	glucose 6-phosphate dehydrogenase	Energy metabolism	Pentose phosphate pathway	2547	0.261412	0.0846231	3.08913	0.00200746	0.0286064
641538397	43860		hypothetical protein	Unknown	Ribosomal proteins: synthesis and modification	1789.14	0.275428	0.0880339	3.12866	0.00175608	0.0254151
641538403	43920	cya1	adenylate cyclase	Other categories		2117.22	-0.705727	0.0804934	-8.76751	1.83e-18	2.18e-16
641538404	43930		hypothetical protein	Hypothetical		876.311	-0.300166	0.0878718	-3.41596	0.000635584	0.0112672
641538454	44430		hypothetical protein	Hypothetical		2333.31	0.661317	0.0755882	8.74895	2.15e-18	2.49e-16
641538455	44440		hypothetical protein	Hypothetical		3228.36	0.513916	0.0824007	6.23679	4.47e-10	2.59e-08
641538504	44930	rps2	30S ribosomal protein S2	Translation	Protein modification and translation factors	15070.9	0.256586	0.0780762	3.28635	0.00101495	0.0162787
641538536	45250	sigD	group 2 RNA polymerase sigma factor	Transcription		584.631	-0.416513	0.0991252	-4.20188	2.65e-05	0.000705564
641538544	45330		hypothetical protein	Hypothetical	Other	3936.8	0.245824	0.0684501	3.59129	0.000329049	0.00638286
641538582	45710	hspA	16.6 kDa small heat shock protein	Cellular processes		925.496	0.464932	0.108315	4.2924	1.77e-05	0.000492374
641538604	45930		hypothetical protein	Hypothetical	Interconversions and salvage of nucleosides and nucleotides	703.241	-0.356494	0.0962548	-3.70365	0.000212515	0.00444842
641538608	45970		S-adenosylmethionine synthetase	Translation		23225.1	0.59401	0.104094	5.70649	1.15e-08	5.85e-07
641538618	46070	groES	10 kDa chaperonin	Cellular processes	Chaperones	2114.09	0.766877	0.102749	7.46359	8.42e-14	6.64e-12
641538619	46080	groEL	60 kDa chaperonin	Cellular processes	Transposon-related functions	12334.5	0.766335	0.132456	5.78558	7.23e-09	3.77e-07
641538639	46280	glgA	glycogen synthase	Central intermediary metabolism	Other	2689.28	-0.491684	0.110593	-4.44587	8.75e-06	0.000272538
641538646	46350		acireductone dioxygenase	Other categories		1839.29	0.269477	0.0800689	3.36556	0.000763879	0.0131027
641538655	46430		NAD-dependent epimerase/dehydratase	Other categories	Other	1998.09	-0.403581	0.0972257	-4.15097	3.31e-05	0.000857774
641538674	46620		magnesium-protoporphyrin IX monomethylester aerobic cyclization protein homolog	Other categories	Ribosomal proteins: synthesis and modification	2188.33	1.03558	0.104297	9.92908	3.11e-23	5.24e-21
641538810	47970	miaB	tRNA-i(6)A37 modification enzyme	Other categories		3058.73	0.217024	0.074646	2.90737	0.00364477	0.0447148
641538816	48030		transposase	Other categories	Ribosomal proteins: synthesis and modification	85.4981	-0.630107	0.189714	-3.32136	0.000895807	0.0148393
641538828	48140		hemolysin-type calcium-binding region protein	Other categories		2268.28	0.540343	0.106738	5.06232	4.14e-07	1.72e-05
641538842	48280		hypothetical protein	Hypothetical		1063.79	0.323092	0.10563	3.0587	0.00222298	0.030963
641538859	48440		hypothetical protein	Unknown	Transposon-related functions	193.348	0.462498	0.141986	3.25735	0.00112458	0.017655
641538899	48840		hypothetical protein	Hypothetical		877.202	-0.652818	0.120046	-5.43806	5.39e-08	2.56e-06
641538917	49020		hypothetical protein	Energy metabolism	Aminoacyl tRNA synthetases and tRNA modification	2116.48	0.202189	0.0689554	2.93217	0.00336603	0.0419904
641538937	49220		RNA polymerase ECF-type (group 3) sigma-E factor	Transcription		2317.08	1.27648	0.0991301	12.8768	6.08e-38	1.61e-35
641538938	49230		hypothetical protein	Unknown		787.644	1.0265	0.116874	8.78298	1.59e-18	1.97e-16
641538939	49240		hypothetical protein	Hypothetical		337.381	1.13164	0.115618	9.78775	1.27e-22	1.96e-20
641538964	49490	gifA	glutamine synthetase inactivating factor IF7	Other categories		25061.9	0.394989	0.0945909	4.17576	2.97e-05	0.000785963
641538971	49560		aspartate kinase	Other categories		1340.15	0.299403	0.08735	3.42763	0.000608886	0.010856
641539034	50180		putative calcium binding hemolysin protein	Other categories		444.06	0.514056	0.12436	4.1336	3.57e-05	0.000900106
641539037	50210		hypothetical protein	Hypothetical		264.241	0.672521	0.147823	4.54952	5.38e-06	0.000171738
641539038	50220		Na-Ca exchanger/integrin-beta4 like	Transport and binding proteins		3317.23	0.400639	0.0691695	5.79213	6.95e-09	3.68e-07
641539040	50240		alkaline phosphatase-like protein	Other categories	Amino acids and amines	659.51	-0.303792	0.0976003	-3.11261	0.0018544	0.0266301
641539050	50340		aluminum resistance protein-like	Other categories	Other	1968.7	0.499405	0.0757251	6.59497	4.25e-11	2.87e-09
641539052	50360		hypothetical protein	Hypothetical	Other	1250.86	0.30168	0.0953263	3.16471	0.00155236	0.023006
641539077	50600		4Fe-4S ferredoxin, iron-sulfur binding protein	Other categories		1604.06	0.615841	0.0736212	8.365	6.01e-17	5.86e-15
641539216	51980		putative phosphatidylserine decarboxylase	Other categories		778.003	0.490562	0.0852559	5.75399	8.72e-09	4.49e-07
641539231	52130		hypothetical protein	Hypothetical		3501.21	0.430863	0.0978911	4.40145	1.08e-05	0.000326548
641539289	52710		phosphofructokinase	Energy metabolism	Other	1436.31	0.374359	0.0934818	4.00462	6.21e-05	0.00146589
641539319	53000		iron-sulfur cluster-binding protein like	Other categories	Purine ribonucleotide biosynthesis	1365	0.730249	0.0839727	8.69627	3.43e-18	3.85e-16
641539320	53010	purU	phosphoribosylglycinamide formyltransferase	Purines, pyrimidines, nucleosides, and nucleotides		625.734	0.356212	0.0903652	3.94191	8.08e-05	0.00179337
641539357	53380	rpsN	30S ribosomal protein S14	Translation	RNA synthesis, modification, and DNA transcription	8791.06	0.213578	0.0657749	3.24711	0.00116584	0.018149
641539376	53570	desA	delta 12 acyl-lipid desaturase	Other categories		5655.53	-0.404562	0.0945209	-4.28013	1.87e-05	0.000516444
641539399	53800		C-5 cytosine-specific DNA-methylase	Other categories		241.744	-1.06173	0.139392	-7.61681	2.6e-14	2.24e-12
641539403	53840		hypothetical protein	Unknown		97.5534	1.13345	0.17294	6.55402	5.6e-11	3.64e-09
641539415	53960	narB	ferredoxin-nitrate reductase	Amino acid biosynthesis		1719.04	-0.259553	0.0784428	-3.30881	0.000936919	0.0154279
641539419	54000	psbH	photosystem II reaction center protein H	Photosynthesis and respiration	Other	4952.18	-0.224665	0.0752524	-2.98549	0.00283122	0.03742
641539441	54220		hypothetical protein	Hypothetical		459.684	0.335557	0.11725	2.8619	0.00421105	0.0499996
641539455	54350	panC	pantothenate synthetase/cytidylate kinase	Biosynthesis of cofactors, prosthetic groups, and carriers		1465.61	-0.249263	0.0753893	-3.30634	0.000945241	0.0154961
641539607	55850		hypothetical protein	Hypothetical		120.423	0.633207	0.171212	3.69837	0.00021699	0.00449421
641539608	55860		hypothetical protein	Hypothetical	Other	469.309	1.84483	0.126267	14.6105	2.41e-48	6.86e-46
641539612	55890		hypothetical protein	Unknown	Glutamate family / Nitrogen assimilation	363.738	-0.500211	0.116229	-4.30369	1.68e-05	0.000478739
641539624	56010	fus	elongation factor EF-G	Translation		2899.12	0.539079	0.0790435	6.82003	9.1e-12	6.36e-10
641539649	56250	sdhA	succinate dehydrogenase flavoprotein subunit	Other categories		808.121	0.445011	0.102499	4.34161	1.41e-05	0.000418349
641539651	56270	petE	plastocyanin	Photosynthesis and respiration	Soluble electron carriers	8694.04	-1.03563	0.112149	-9.23443	2.6e-20	3.7e-18
641539652	56280	petJ	cytochrome c553	Photosynthesis and respiration		1711.12	2.97409	0.139845	21.2671	2.29e-100	2.55e-97
641539666	56420	ndhE	NADH dehydrogenase subunit 4L	Photosynthesis and respiration	NADH dehydrogenase	1514.68	-0.341099	0.0931398	-3.66223	0.00025003	0.00508989
641539667	56430	ndhG	NADH dehydrogenase subunit J	Photosynthesis and respiration	NADH dehydrogenase	2209.22	-0.502679	0.101489	-4.95305	7.31e-07	2.79e-05
641539668	56440	ndhI	NADH dehydrogenase subunit I	Photosynthesis and respiration	NADH dehydrogenase	1976.1	-0.520355	0.112874	-4.61007	4.03e-06	0.00013558
641539669	56450	ndhA	NADH dehydrogenase subunit H	Photosynthesis and respiration	Pyrimidine ribonucleotide biosynthesis	3967.45	-0.547279	0.110549	-4.95057	7.4e-07	2.8e-05
641539670	56460	pyrE	orotate phosphoribosyltransferase	Purines, pyrimidines, nucleosides, and nucleotides	Membranes, lipoproteins, and porins	1065.78	-0.362755	0.0791901	-4.58081	4.63e-06	0.000150533
641539683	56590		non-ribosomal peptide synthetase/polyketide synthase hybrid enzyme	Other categories		4595.3	-0.324248	0.0681535	-4.75762	1.96e-06	7.05e-05
641539692	56680		iron transport system substrate-binding protein	Other categories	Transposon-related functions	795.612	0.304694	0.0997756	3.05379	0.00225968	0.0313563
641539700	56760		radical S-adenosylmethionine superfamily protein	Other categories		4447.75	-0.347561	0.0618501	-5.61942	1.92e-08	9.34e-07
641539774	57500		hypothetical protein	Hypothetical		305.13	0.365548	0.120342	3.03757	0.00238496	0.032748
641539783	57590	rfbB	dTDP-glucose 4,6-dehydratase	Cell envelope	Ribosomal proteins: synthesis and modification	489.766	-0.390633	0.107751	-3.62533	0.000288589	0.00574752
641539784	57600		RNA-binding protein like	Other categories	Other	12061.9	0.213619	0.0687641	3.10655	0.00189287	0.0270775
641539805	57810		hypothetical protein	Hypothetical		3452.92	0.463195	0.0961294	4.81846	1.45e-06	5.28e-05
641539852	58280		hypothetical protein	Hypothetical	Other	1454.12	0.552038	0.0846345	6.52261	6.91e-11	4.41e-09
641539884	58600		monoglucosyldiacylglycerol synthase	Other categories	Other	2940.94	-0.465049	0.0816209	-5.69766	1.21e-08	6.08e-07
641539885	58610		short-chain dehydrogenase	Other categories	Other	2079.57	-0.385926	0.0842859	-4.57877	4.68e-06	0.000150686
641539898	58740		phospholipid/glycerol acyltransferase	Other categories		2594.44	0.498764	0.102239	4.87843	1.07e-06	4e-05
641539900	58760		hypothetical protein	Hypothetical		164.568	-0.558356	0.150567	-3.70834	0.000208618	0.00439166
641539901	58770		hypothetical protein	Hypothetical		366.784	-0.622203	0.119497	-5.20683	1.92e-07	8.47e-06
641539935	59110		arsenical pump membrane protein	Other categories		587.271	0.343534	0.10741	3.19834	0.0013822	0.0209879
641539936	59120		hypothetical protein	Hypothetical	Other	732.179	0.683106	0.0883269	7.73383	1.04e-14	9.43e-13
641539937	59130	glnB	nitrogen regulatory protein P-II	Other categories	Other	136.847	1.32582	0.154889	8.5598	1.13e-17	1.2e-15
641539938	59140		sodium-dependent bicarbonate transporter	Other categories	Ribosomal proteins: synthesis and modification	481.734	2.57975	0.125775	20.5109	1.72e-93	1.28e-90
641539947	59230	psaC	photosystem subunit VII	Photosynthesis and respiration	Transposon-related functions	40829.1	0.40062	0.114518	3.49833	0.00046819	0.0087168
641539971	59470		probable glycosyl transferase	Other categories	Other	1439.66	-0.273321	0.0792869	-3.44724	0.000566341	0.0103364
641539991	59670		hypothetical protein	Hypothetical	Murein sacculus and peptidoglycan	918.045	0.456002	0.115254	3.9565	7.61e-05	0.00171818
641539992	59680		UDP-N-acetylglucosamine pyrophosphorylase	Cell envelope		2851.31	-0.249815	0.07564	-3.30268	0.000957667	0.0155621
641540038	60140		hypothetical protein	Hypothetical	Transposon-related functions	4072.78	0.319232	0.079705	4.00517	6.2e-05	0.00146589
641540049	60250		hypothetical protein	Unknown		282.152	-0.454086	0.123273	-3.68358	0.000229978	0.00470757
641540050	60260		hypothetical protein	Unknown	Other	676.511	-0.638042	0.0934097	-6.83057	8.46e-12	6.03e-10
641540099	60750		PBS lyase heat-like repeat	Other categories	Other	3735.63	0.274953	0.0908536	3.02633	0.00247539	0.0335946
641540112	60880		glycoside hydrolase family 57	Other categories	Other	6330.87	-0.234661	0.0689343	-3.40413	0.000663757	0.0117106
641540113	60890		putative glycosyl transferase	Other categories		455.374	-0.513793	0.106652	-4.81749	1.45e-06	5.28e-05
641540116	60920		hypothetical protein	Hypothetical		795.735	-0.396872	0.0915711	-4.33403	1.46e-05	0.000427115
641540129	61050		FdxN element excision controlling factor protein	Other categories	Other	135.324	-0.62658	0.157377	-3.9814	6.85e-05	0.00157661
641540193	61680		inositol monophosphate family protein	Other categories	Pentose phosphate pathway	1383.74	-0.402973	0.0991227	-4.0654	4.8e-05	0.00116114
641540209	61840	clpB1	ClpB protein	Translation		1904.15	0.676917	0.0762532	8.87723	6.85e-19	8.76e-17
641540215	61890	bvdR	biliverdin reductase	Other categories		2048.84	0.396956	0.0759702	5.22516	1.74e-07	7.77e-06
641540216	61900		hypothetical protein	Hypothetical		2520.28	0.325456	0.0976081	3.33431	0.000855107	0.014271
641540233	62070		transcriptional regulator	Regulatory functions	Other	922.435	-0.552788	0.0851938	-6.4886	8.66e-11	5.44e-09
641540234	62080		sulfate permease family protein	Other categories	Other	216.266	-3.11611	0.181552	-17.1638	4.96e-66	2.04e-63
641540235	62090		sodium-dependent bicarbonate transporter	Other categories		4198.36	-2.07359	0.0756275	-27.4185	1.65e-165	6.11e-162
641540236	62100		hypothetical protein	Hypothetical		1329.02	-2.02183	0.0951067	-21.2585	2.75e-100	2.55e-97
641540237	62110		Na+/H+ antiporter	Transport and binding proteins		5313.7	-2.25082	0.082671	-27.2262	3.18e-163	5.89e-160

## Sheet: Table S2
Table S2 Differential expression results for the Daphnia magna [120 L-1] treatment relative to the control treatment. Differential expression was calculated with DESeq2 using read counts generated from alignments against the Microcystis aeruginosa NIES-843 genome using Bowtie2 and RSEM. Functional categories were assigned using Cyanobase for Microcystis aeruginosa NIES-843.
GeneID	MAE Number	Gene Symbol	Product	Category	Sub Category	baseMean	log2FoldChange	lfcSE	stat	pvalue	padj
641533980	10	sds	solanesyl diphosphate synthase	Biosynthesis of cofactors, prosthetic groups, and carriers	Menaquinone and ubiquinone	897.604	-0.306583	0.082318	-3.72437	0.000195806	0.000827581
641533986	70		tetratricopeptide repeat protein	Other categories	Other	561.551	0.332526	0.10314	3.22403	0.001264	0.00433943
641533994	150	lspA	lipoprotein signal peptidase	Cellular processes	Protein and peptide secretion	970.011	-0.552437	0.132516	-4.16884	3.06e-05	0.000156419
641533995	160	bioY	putative biotin biosynthesis protein	Other categories	Other	1700.44	-0.247728	0.0894493	-2.76948	0.00561451	0.0157558
641533998	190	rfbD	dTDP-6-deoxy-L-mannose-dehydrogenase	Cell envelope	Surface polysaccharides, lipopolysaccharides and antigens	348.723	0.290533	0.114447	2.53857	0.0111307	0.0283761
641534000	210	leuB	3-isopropylmalate dehydrogenase	Amino acid biosynthesis	Branched chain family	2544.21	0.212228	0.0889032	2.38718	0.0169784	0.0407664
641534001	220		hypothetical protein	Hypothetical		1606.57	0.335228	0.0804989	4.16438	3.12e-05	0.000158418
641534002	230	uvrC	excinuclease ABC subunit C	Other categories	Other	732.163	-0.486738	0.0903419	-5.38773	7.14e-08	6.22e-07
641534004	250		hypothetical protein	Hypothetical		677.929	0.348058	0.116294	2.9929	0.00276337	0.00849948
641534008	290		two component transcriptional regulator	Regulatory functions		334.593	-0.683155	0.155777	-4.38547	1.16e-05	6.6e-05
641534010	310	natA	amino acid transport ATP-binding protein	Transport and binding proteins		868.33	0.288875	0.103172	2.79995	0.00511103	0.0145793
641534011	320	hisH	imidazole glycerol phosphate synthase subunit	Amino acid biosynthesis	Aromatic amino acid family	3015.8	0.37013	0.0797241	4.64264	3.44e-06	2.17e-05
641534047	680		hypothetical protein	Hypothetical		1137.93	0.363033	0.100687	3.60555	0.000311488	0.00124933
641534050	710		putative aldo/keto reductase	Other categories	Other	1147.41	-0.209135	0.0905884	-2.30863	0.0209643	0.0487979
641534060	810	engA	GTP binding protein	Other categories	Other	2904.84	0.235083	0.0894224	2.6289	0.00856611	0.0226508
641534067	880		hypothetical protein	Hypothetical		1163.24	-0.384477	0.084416	-4.55456	5.25e-06	3.16e-05
641534068	890	recQ	ATP-dependent DNA helicase	Other categories	Other	913.174	-0.507385	0.0911051	-5.56923	2.56e-08	2.4e-07
641534071	920	atpB	ATP synthase beta subunit	Photosynthesis and respiration	ATP synthase	46419	0.869467	0.105075	8.27472	1.29e-16	3.37e-15
641534072	930	atpC	ATP synthase F1 sector epsilon subunit	Photosynthesis and respiration	ATP synthase	9504.44	0.738136	0.0876608	8.42036	3.75e-17	1.03e-15
641534073	940	ycf65	hypothetical protein	Hypothetical		3676.54	-0.164026	0.0660203	-2.48448	0.0129741	0.0323609
641534083	1040		hypothetical protein	Hypothetical		220.883	0.378348	0.159444	2.37292	0.0176482	0.0421685
641534084	1050		hypothetical protein	Hypothetical		83.0855	-0.77561	0.226398	-3.42587	0.000612841	0.00230768
641534085	1060		hypothetical protein	Hypothetical		41.1913	-0.691268	0.284851	-2.42678	0.0152337	0.037144
641534086	1070		hypothetical protein	Hypothetical		220.358	-0.377393	0.152337	-2.47736	0.0132358	0.0328582
641534092	1130		hypothetical protein	Hypothetical		1068.29	0.535363	0.0948485	5.64441	1.66e-08	1.6e-07
641534093	1140		hypothetical protein	Hypothetical		2047.57	0.23241	0.0865813	2.68429	0.00726831	0.0196111
641534095	1160		hypothetical protein	Unknown		187.351	0.514061	0.153523	3.34843	0.000812705	0.00295777
641534096	1170		hypothetical protein	Hypothetical		943.984	0.689713	0.0867032	7.95488	1.79e-15	4.25e-14
641534101	1220		probable glycosyl transferase	Other categories	Other	177.974	-0.67598	0.164235	-4.11592	3.86e-05	0.000191471
641534103	1240	ftrV	ferredoxin-thioredoxin reductase variable subunit	Biosynthesis of cofactors, prosthetic groups, and carriers	Thioredoxin, glutaredoxin, and glutathione	3001.08	-0.23987	0.093573	-2.56346	0.0103636	0.0265854
641534104	1250		hypothetical protein	Hypothetical		215.979	0.615993	0.160905	3.8283	0.000129033	0.000570836
641534108	1290		hypothetical protein	Hypothetical		36.4713	-0.764597	0.302222	-2.52992	0.0114088	0.0289054
641534110	1310		flavoprotein	Other categories	Other	4504.19	0.942462	0.0895252	10.5273	6.46e-26	3.32e-24
641534119	1400		transposase	Other categories	Transposon-related functions	294.693	-0.476179	0.174706	-2.7256	0.00641851	0.0176021
641534121	1420		transposase	Other categories	Transposon-related functions	286.721	-0.457918	0.153591	-2.98142	0.00286914	0.0087664
641534122	1430		transposase	Other categories	Transposon-related functions	262.093	-0.57721	0.151089	-3.82034	0.000133267	0.00058194
641534124	1450		transposase	Other categories	Transposon-related functions	49.397	0.753012	0.285018	2.64198	0.0082422	0.0218883
641534159	1800		tetratricopeptide repeat protein	Other categories	Other	214.646	-0.508776	0.183344	-2.77499	0.00552039	0.0155311
641534170	1910	ftsH	cell division protein	Cellular processes	Cell division	1156.63	0.70285	0.0919793	7.64139	2.15e-14	4.54e-13
641534172	1930		hypothetical protein	Hypothetical		158.489	0.399383	0.161507	2.47286	0.0134038	0.0332083
641534173	1940		hypothetical protein	Cellular processes	Detoxification	369.122	0.370656	0.117536	3.15356	0.00161294	0.00536775
641534174	1950		iron-sulfur cluster binding protein homolog	Other categories	Other	144.993	0.422802	0.183594	2.30293	0.021283	0.0493531
641534179	2000		hypothetical protein	Hypothetical		529.209	0.461638	0.115018	4.01363	5.98e-05	0.000284258
641534180	2010		hypothetical protein	Hypothetical		1301.91	0.286327	0.0946791	3.02419	0.00249301	0.00777145
641534184	2050		hypothetical protein	Unknown		103.501	-0.606358	0.215105	-2.81889	0.00481894	0.0138855
641534188	2090	argG	argininosuccinate synthetase	Amino acid biosynthesis	Glutamate family / Nitrogen assimilation	2233.45	0.601102	0.069721	8.62153	6.61e-18	1.89e-16
641534189	2100		two-component sensor histidine kinase	Regulatory functions		3200.25	-0.215888	0.0613074	-3.5214	0.00042927	0.00168336
641534190	2110		hypothetical protein	Hypothetical		72.4395	1.16602	0.266742	4.37135	1.23e-05	6.99e-05
641534191	2120		hypothetical protein	Hypothetical		320.599	0.673931	0.120582	5.58899	2.28e-08	2.16e-07
641534199	2200		hypothetical protein	Hypothetical		1603.38	0.854004	0.0836646	10.2075	1.84e-24	8.37e-23
641534212	2330		PemI-like suppressor	Other categories	Other	483.877	-0.465235	0.135275	-3.43919	0.000583459	0.00221511
641534215	2360		SNF2 helicase homolog	DNA replication, restriction, modification, recombination, and repair		830.645	-0.328417	0.0828209	-3.96539	7.33e-05	0.000343072
641534216	2370		tetratricopeptide repeat protein	Other categories	Other	923.024	-0.285154	0.0956187	-2.9822	0.00286187	0.00875869
641534226	2470		hypothetical protein	Hypothetical		380.944	0.453268	0.109754	4.12985	3.63e-05	0.000181694
641534232	2530		hypothetical protein	Hypothetical		192.048	0.56934	0.153645	3.70555	0.000210932	0.000884429
641534237	2580		hypothetical protein	Hypothetical		4105.75	-0.177066	0.0609692	-2.90418	0.00368214	0.0108902
641534238	2590		peptidase	Other categories	Other	1718.86	0.323845	0.0846745	3.82459	0.000130991	0.000576048
641534239	2600		peptidase	Other categories	Other	1363.29	0.602986	0.11104	5.43033	5.62e-08	5.07e-07
641534241	2620		phosphoenolpyruvate synthase	Other categories	Other	21639.3	0.386073	0.0562247	6.86662	6.57e-12	1.03e-10
641534254	2750		hypothetical protein	Hypothetical		260.857	-0.724501	0.133669	-5.42011	5.96e-08	5.3e-07
641534258	2790	trxA	thioredoxin	Other categories	Other	9677.94	-0.327929	0.0564221	-5.81206	6.17e-09	6.4e-08
641534259	2800		acetate kinase	Energy metabolism	Pyruvate and acetyl-CoA metabolism	1757.14	0.934874	0.0743234	12.5785	2.77e-36	2.44e-34
641534260	2810		hypothetical protein	Hypothetical		2898.66	0.908649	0.0795139	11.4275	3.05e-30	1.91e-28
641534261	2820		RNA polymerase ECF-type sigma-E factor	Transcription	RNA synthesis, modification, and DNA transcription	5592.62	0.969882	0.0651151	14.8949	3.56e-50	5.26e-48
641534265	2860		putative zinc metalloprotease	Other categories	Other	1545.01	0.531508	0.092981	5.7163	1.09e-08	1.08e-07
641534266	2870		endonuclease III	DNA replication, restriction, modification, recombination, and repair		496.159	0.339453	0.0975918	3.47829	0.00050462	0.0019519
641534268	2890		hypothetical protein	Hypothetical		933.596	-0.223242	0.0944578	-2.3634	0.0181081	0.0431
641534275	2960		transposase	Other categories	Transposon-related functions	37.7638	0.830587	0.331587	2.50489	0.012249	0.0308019
641534279	3000		cell envelope-related transcriptional attenuator	Regulatory functions		1308.04	0.187783	0.0780304	2.40654	0.0161044	0.038984
641534281	3020		GCN5-related N-acetyltransferase	Other categories	Other	144.391	0.435018	0.171111	2.54232	0.011012	0.028151
641534282	3030		signal transducer AmpG homolog	Other categories	Other	194.505	0.434309	0.153472	2.82989	0.00465638	0.0134907
641534283	3040		serine phosphatase	Other categories	Other	1743.8	-0.358966	0.0710295	-5.05376	4.33e-07	3.31e-06
641534284	3050		transposase	Other categories	Transposon-related functions	2350.39	-0.282085	0.094817	-2.97504	0.00292946	0.0088992
641534285	3060		transposase	Other categories	Transposon-related functions	1594.62	-0.301617	0.101014	-2.98588	0.0028276	0.00866757
641534288	3090		hypothetical protein	Unknown		258.166	-0.702098	0.153718	-4.56745	4.94e-06	3.02e-05
641534289	3100		hypothetical protein	Unknown		908.849	-0.447096	0.158712	-2.81703	0.00484703	0.0139447
641534290	3110		transcriptional regulator	Regulatory functions		511.75	-0.94823	0.207992	-4.55896	5.14e-06	3.11e-05
641534295	3160		GDP-D-mannose dehydratase	Energy metabolism	Sugars	186.841	-0.475934	0.173748	-2.73923	0.00615839	0.0169643
641534296	3170		probable glycosyl transferase	Other categories	Other	922.114	-0.763631	0.147162	-5.18906	2.11e-07	1.7e-06
641534298	3190		mechanosensitive ion channel	Other categories	Other	877.358	0.23461	0.0964839	2.43159	0.0150326	0.0367022
641534300	3210		two-component sensor histidine kinase	Regulatory functions		3870.73	4.50474	0.0772806	58.2907	0	0
641534312	3330		hypothetical protein	Hypothetical		980.251	1.272	0.11575	10.9892	4.31e-28	2.34e-26
641534315	3360		transposase	Other categories	Transposon-related functions	1029.59	-0.854911	0.128214	-6.66784	2.6e-11	3.81e-10
641534316	3370		putative SNF2 helicase	Other categories	Other	1319.38	0.831569	0.0887907	9.3655	7.57e-21	2.82e-19
641534317	3380		hypothetical protein	Hypothetical		617.723	0.90364	0.112422	8.03797	9.13e-16	2.26e-14
641534319	3400		hypothetical protein	Unknown		1661.86	0.794895	0.112114	7.09003	1.34e-12	2.26e-11
641534320	3410	groEL2	60 kDa molecular chaperonin 2	Cellular processes	Chaperones	8499.98	1.12764	0.0896914	12.5724	2.99e-36	2.57e-34
641534327	3480		hypothetical protein	Unknown		115.856	-0.795292	0.188061	-4.22891	2.35e-05	0.000124097
641534328	3490		hypothetical protein	Unknown		72.6853	-0.639052	0.237531	-2.69039	0.0071369	0.0193141
641534333	3540		hypothetical protein	Hypothetical		576.527	0.408181	0.100395	4.06576	4.79e-05	0.000232929
641534335	3560		tetratricopeptide repeat protein	Other categories	Other	2522.33	-0.286712	0.10426	-2.74998	0.00595983	0.0165158
641534358	3790		hypothetical protein	Other categories	Other	252.754	0.392407	0.141565	2.77193	0.00557251	0.0156658
641534360	3810		hypothetical protein	Unknown		304.026	-0.354935	0.124004	-2.8623	0.00420585	0.0122721
641534361	3820	ftsH	cell division protein	Cellular processes	Cell division	13953.5	0.767379	0.0639034	12.0084	3.21e-33	2.28e-31
641534370	3910		cobyrinic acid a,c-diamide synthase	Other categories	Other	415.159	-0.285431	0.108228	-2.6373	0.00835689	0.0221611
641534372	3930	gatB	glutamyl-tRNA(Gln) amidotransferase subunit B	Translation	Aminoacyl tRNA synthetases and tRNA modification	2826.31	0.305699	0.0710535	4.30238	1.69e-05	9.27e-05
641534373	3940		pyruvate kinase	Other categories	Other	4561.67	-0.560664	0.0960901	-5.83477	5.39e-09	5.62e-08
641534376	3970		hypothetical protein	Hypothetical		3076.97	-3.46939	0.165983	-20.9022	5.12e-97	1.72e-94
641534377	3980		hypothetical protein	Unknown		508.697	-0.377253	0.107393	-3.51283	0.000443365	0.00173128
641534379	4000		glycogen debranching enzyme	Other categories	Other	52.0687	-0.772839	0.325054	-2.37757	0.0174271	0.0417212
641534380	4010		single-stranded nucleic acid binding protein	Other categories	Other	1889.9	0.242185	0.0778355	3.1115	0.00186139	0.00610113
641534381	4020	oxaA	inner membrane protein	Other categories	Other	4691.31	0.341321	0.0703026	4.85503	1.2e-06	8.2e-06
641534383	4040	rnpA	protein subunit of ribonuclease P	Transcription	RNA synthesis, modification, and DNA transcription	551.483	-0.411344	0.100018	-4.11269	3.91e-05	0.000193649
641534384	4050	rpl34	50S ribosomal protein L34	Translation	Ribosomal proteins: synthesis and modification	935.719	-0.625631	0.123951	-5.04739	4.48e-07	3.41e-06
641534385	4060		glycogen debranching enzyme	Other categories	Other	2453.53	-0.309727	0.0678726	-4.56336	5.03e-06	3.06e-05
641534386	4070		HAD-superfamily hydrolase	Other categories	Other	823.751	-0.534565	0.0938835	-5.69392	1.24e-08	1.23e-07
641534387	4080	grpE	heat shock protein	Cellular processes	Chaperones	2629.59	0.242074	0.0662851	3.65202	0.00026019	0.00106557
641534388	4090	pilB	pilus biogenesis protein	Cellular processes	Protein and peptide secretion	2385.72	0.505303	0.0892469	5.66185	1.5e-08	1.46e-07
641534389	4100	pilT	twitching motility protein	Other categories	Other	1246.57	0.201552	0.0870604	2.31508	0.0206085	0.0480604
641534391	4120		hypothetical protein	Unknown		164.791	0.977595	0.309474	3.1589	0.00158368	0.00528464
641534393	4140		hypothetical protein	Hypothetical		5129.41	0.136794	0.0553717	2.47047	0.0134937	0.0334086
641534420	4410	asnC	asparaginyl-tRNA synthetase	Translation	Aminoacyl tRNA synthetases and tRNA modification	1053.88	0.493207	0.083074	5.93696	2.9e-09	3.15e-08
641534423	4440		hypothetical protein	Hypothetical		596.528	-0.280722	0.0925583	-3.03292	0.00242197	0.00756276
641534424	4450	gyrA	DNA gyrase subunit A	DNA replication, restriction, modification, recombination, and repair		4071.34	0.540395	0.059216	9.12583	7.12e-20	2.48e-18
641534428	4490		hypothetical protein	Other categories	Other	54.0477	-1.25819	0.269948	-4.66084	3.15e-06	1.99e-05
641534431	4520		isopentenyl monophosphate kinase	Other categories	Other	582.984	-0.242572	0.100224	-2.42031	0.0155073	0.0377364
641534432	4530	ksgA	dimethyladenosine transferase	Other categories	Drug and analog sensitivity	254.743	-0.659757	0.138453	-4.76522	1.89e-06	1.24e-05
641534440	4600		hypothetical protein	Hypothetical		1297.34	0.23271	0.0949724	2.45029	0.0142741	0.0350276
641534441	4610		hypothetical protein	Hypothetical		894.142	0.6853	0.0802546	8.53907	1.35e-17	3.82e-16
641534444	4640	moaA	molybdopterin biosynthesis protein A	Biosynthesis of cofactors, prosthetic groups, and carriers	Molybdopterin	679.601	-0.31941	0.106034	-3.01233	0.00259247	0.00801387
641534448	4680	ftsY	cell division protein	Cellular processes	Cell division	1315.23	0.212411	0.0924693	2.2971	0.0216131	0.049993
641534450	4700		hypothetical protein	Hypothetical		502.715	0.718302	0.111803	6.42474	1.32e-10	1.76e-09
641534451	4710		hypothetical protein	Hypothetical		2291.09	0.365202	0.0681299	5.36038	8.3e-08	7.15e-07
641534473	4930		SixA type phosphohistidine phosphatase	Other categories	Other	447.084	-0.330263	0.125894	-2.62334	0.00870734	0.0229914
641534502	5220		hypothetical protein	Hypothetical		199.716	0.402075	0.156919	2.5623	0.0103981	0.0266556
641534503	5230		citrate synthase	Energy metabolism	TCA cycle	2430.91	0.537644	0.0785427	6.84524	7.63e-12	1.18e-10
641534510	5300		transposase	Other categories	Transposon-related functions	9368.8	-0.483163	0.0834103	-5.79261	6.93e-09	7.13e-08
641534520	5400		hypothetical protein	Hypothetical		391.19	-0.460905	0.116868	-3.94382	8.02e-05	0.000372621
641534525	5450		hypothetical protein	Hypothetical		811.265	0.815683	0.0934303	8.73039	2.54e-18	7.68e-17
641534526	5460		penicillin-binding protein	Other categories	Other	1280.86	0.373103	0.0734522	5.07953	3.78e-07	2.91e-06
641534535	5550	ycf36	hypothetical protein	Hypothetical		628.076	0.316198	0.108417	2.91651	0.00353977	0.0104943
641534536	5560		iojap-related protein	Other categories	Other	370.027	0.5386	0.125918	4.2774	1.89e-05	0.00010242
641534537	5570		hypothetical protein	Hypothetical		471.369	0.480038	0.112641	4.26165	2.03e-05	0.000108637
641534542	5620	acoB	pyruvate dehydrogenase E1 component beta subunit	Energy metabolism	Pyruvate dehydrogenase	4269.95	0.26748	0.0682368	3.91987	8.86e-05	0.000408586
641534566	5860	ruvC	holliday juction resolvase	DNA replication, restriction, modification, recombination, and repair		259.999	-0.442534	0.144195	-3.069	0.00214774	0.00685127
641534570	5900		ABC-transporter ATP-binding protein	Transport and binding proteins		569.625	-0.441761	0.117272	-3.76696	0.000165246	0.000714774
641534580	6000		hypothetical protein	Hypothetical		17477.8	0.860697	0.0680777	12.6429	1.23e-36	1.1e-34
641534581	6010	ilvB	acetolactate synthase	Amino acid biosynthesis	Branched chain family	4454.48	0.178712	0.0651059	2.74495	0.00605208	0.0167463
641534588	6080		CoA binding protein	Other categories	Other	890.032	-0.667148	0.166243	-4.01309	5.99e-05	0.000284546
641534589	6090		porin type major outer membrane protein	Cell envelope	Membranes, lipoproteins, and porins	52313.7	1.23063	0.0762325	16.1431	1.27e-58	2.13e-56
641534596	6160		phosphoenolpyruvate carboxykinase	Other categories	Other	2111.66	0.608216	0.0730368	8.32754	8.25e-17	2.21e-15
641534600	6200	urtC	urea transport system permease protein	Other categories	Other	236.85	0.538382	0.161891	3.32559	0.000882327	0.00317363
641534601	6210	urtB	urea transport system permease protein	Transport and binding proteins		181.786	0.729298	0.167757	4.34734	1.38e-05	7.74e-05
641534602	6220	urtA	ABC-type urea transport system substrate-binding protein	Transport and binding proteins		3616.21	0.867519	0.100009	8.67443	4.16e-18	1.24e-16
641534605	6250		hypothetical protein	Hypothetical		2854.64	-0.282312	0.0685879	-4.11605	3.85e-05	0.000191471
641534606	6260	glgA	glycogen synthase	Central intermediary metabolism	Polysaccharides and glycoproteins	2666.47	0.205038	0.0647332	3.16744	0.0015379	0.00514584
641534608	6280	rps15	30S ribosomal protein S15	Translation	Ribosomal proteins: synthesis and modification	4110.78	0.42603	0.0914052	4.66089	3.15e-06	1.99e-05
641534609	6290		hypothetical protein	Hypothetical		5083.85	0.607934	0.126746	4.79647	1.61e-06	1.07e-05
641534610	6300	ccmA	carboxysome formation protein	Photosynthesis and respiration	CO2 fixation	9428.56	0.516259	0.071279	7.2428	4.4e-13	7.81e-12
641534612	6320		hypothetical protein	Hypothetical		133.07	-0.563428	0.206879	-2.72347	0.00646004	0.0176766
641534617	6370	nbp1	nucleic acid-binding protein	Other categories	Other	2527.58	-0.201754	0.0761876	-2.64812	0.00809412	0.0215726
641534618	6380		hypothetical protein	Hypothetical		329.252	-0.551738	0.123118	-4.48138	7.42e-06	4.35e-05
641534624	6440		chromosome segregation and condensation protein ScpB homolog	Other categories	Other	601.535	-0.581553	0.120237	-4.83673	1.32e-06	8.91e-06
641534625	6450		myo-inositol-1(or 4)-monophosphatase	Regulatory functions		490.729	0.64308	0.108359	5.93471	2.94e-09	3.18e-08
641534628	6480		transposase	Other categories	Transposon-related functions	167.659	-5.04807	0.355826	-14.1869	1.1e-45	1.27e-43
641534633	6530	ndhD1	NADH dehydrogenase subunit 4	Photosynthesis and respiration	NADH dehydrogenase	1447.49	0.224135	0.0812915	2.75718	0.00583021	0.0162476
641534635	6550		hypothetical protein	Hypothetical		2147.73	-0.282598	0.0683389	-4.13525	3.55e-05	0.000178201
641534640	6600		hypothetical protein	Hypothetical		2556.87	-0.747936	0.127941	-5.84593	5.04e-09	5.29e-08
641534641	6610		hypothetical protein	Hypothetical		824.78	-0.277947	0.099853	-2.78356	0.00537661	0.0151612
641534648	6680		putative DNA helicase	Other categories	Other	446.02	0.418135	0.103924	4.02347	5.73e-05	0.000274406
641534650	6700	hemF	coproporphyrinogen III oxidase, aerobic	Biosynthesis of cofactors, prosthetic groups, and carriers	Cobalamin, heme, phycobilin and porphyrin	3649.47	0.486895	0.117444	4.14578	3.39e-05	0.000171009
641534653	6730		chaperon-like protein for quinone binding in photosystem II	Other categories	Other	2307.72	-0.539923	0.0817856	-6.60169	4.07e-11	5.78e-10
641534658	6780	folP	dihydropteroate synthase	Biosynthesis of cofactors, prosthetic groups, and carriers	Folic acid	966.009	-0.492457	0.101868	-4.83425	1.34e-06	9.01e-06
641534661	6810	coaD	phosphopantetheine adenylyltransferase	Cell envelope	Surface polysaccharides, lipopolysaccharides and antigens	2388.03	0.302918	0.0791656	3.82638	0.00013004	0.000573902
641534662	6820		hypothetical protein	Hypothetical		1735.76	0.437583	0.0831576	5.26209	1.42e-07	1.17e-06
641534663	6830		thioredoxin M	Other categories	Other	773.481	0.367645	0.0896361	4.10153	4.1e-05	0.000202153
641534664	6840		methionine aminopeptidase	Translation	Protein modification and translation factors	1463.48	-0.2006	0.0713937	-2.80978	0.00495755	0.0141979
641534667	6870		hypothetical protein	Hypothetical		502.386	-0.427126	0.113073	-3.77742	0.000158458	0.000686219
641534668	6880	pth	peptidyl-tRNA hydrolase	Translation	Aminoacyl tRNA synthetases and tRNA modification	530.431	-0.321743	0.102654	-3.13424	0.001723	0.00568283
641534669	6890		glycosyl hydrolase, BNR repeat-containing protein	Other categories	Other	1311.6	0.361416	0.0766439	4.71552	2.41e-06	1.56e-05
641534670	6900	fumC	fumarase	Other categories	Other	1533.93	-0.265475	0.076575	-3.46687	0.000526557	0.00202615
641534671	6910		hypothetical protein	Hypothetical		217.754	0.488707	0.185627	2.63274	0.00846979	0.0224122
641534687	7070		hypothetical protein	Hypothetical		915.308	0.43109	0.0781471	5.51639	3.46e-08	3.2e-07
641534694	7140	phrA	DNA photolyase	Other categories	Other	492.932	0.648481	0.130558	4.96698	6.8e-07	4.94e-06
641534695	7150		cation or drug efflux system protein	Transport and binding proteins		1213.81	0.333374	0.0740192	4.50389	6.67e-06	3.95e-05
641534698	7180		hypothetical protein	Hypothetical		562.851	-0.335243	0.110912	-3.02261	0.00250606	0.00779242
641534705	7250		hypothetical protein	Hypothetical		332.518	-0.351524	0.12423	-2.82962	0.00466035	0.0134917
641534707	7270	gshB	glutathione synthetase	Biosynthesis of cofactors, prosthetic groups, and carriers	Thioredoxin, glutaredoxin, and glutathione	1358.27	-0.426308	0.0946869	-4.50229	6.72e-06	3.97e-05
641534708	7280		glutaredoxin	Biosynthesis of cofactors, prosthetic groups, and carriers	Thioredoxin, glutaredoxin, and glutathione	270.393	-0.411028	0.135234	-3.03939	0.00237057	0.00742738
641534710	7300		hypothetical protein	Hypothetical		6008.58	-0.160063	0.0570201	-2.80713	0.00499846	0.0143023
641534715	7350		hypothetical protein	Unknown		1251.74	0.287787	0.0856591	3.35968	0.000780333	0.00284556
641534717	7370	crtR	beta-carotene hydroxylase	Biosynthesis of cofactors, prosthetic groups, and carriers	Carotenoid	2179.74	-0.470787	0.0834344	-5.6426	1.68e-08	1.61e-07
641534735	7550		hypothetical protein	Hypothetical		112.488	-0.472581	0.192111	-2.45993	0.0138963	0.0341764
641534736	7560	gltB	NADH-dependent glutamate synthase large subunit	Amino acid biosynthesis	Glutamate family / Nitrogen assimilation	2977.61	-0.561811	0.0680059	-8.2612	1.44e-16	3.75e-15
641534750	7700		hypothetical protein	Hypothetical		499.644	1.09222	0.114488	9.54005	1.43e-21	5.67e-20
641534753	7730		hypothetical protein	Hypothetical		2622.8	-0.308337	0.0907916	-3.3961	0.000683532	0.00254152
641534756	7760		hypothetical protein	Hypothetical		740.296	-0.478149	0.0973106	-4.91364	8.94e-07	6.25e-06
641534760	7800		hypothetical protein	Hypothetical		407.905	-0.803275	0.117047	-6.86283	6.75e-12	1.06e-10
641534766	7860		malic enzyme	Energy metabolism	Pyruvate and acetyl-CoA metabolism	1783.83	0.152845	0.0663313	2.30427	0.0212074	0.0492395
641534767	7870		putative carboxypeptidase	Other categories	Other	1257.55	-0.302759	0.0973861	-3.10886	0.00187813	0.00614508
641534777	7970		hypothetical protein	Hypothetical		226.17	-0.386963	0.157228	-2.46117	0.0138486	0.0341045
641534779	7990		putative peptidase M	Other categories	Other	1180.89	0.299016	0.10145	2.94742	0.00320436	0.00963133
641534780	8000	murQ	N-acetylmuramic acid 6-phosphate etherase	Other categories	Other	1533.27	0.199262	0.0773336	2.57666	0.00997597	0.0257162
641534786	8060		hypothetical protein	Hypothetical		327.751	-0.294584	0.126053	-2.33698	0.0194403	0.0457989
641534788	8080		spermine synthase	Other categories	Other	1654.88	0.587497	0.0922814	6.36636	1.94e-10	2.51e-09
641534795	8150		hypothetical protein	Hypothetical		161.759	-0.533361	0.169774	-3.14159	0.00168031	0.0055619
641534796	8160		hypothetical protein	Unknown		99.8677	-0.735233	0.220245	-3.33825	0.000843084	0.00305628
641534798	8180		adenine specific DNA methyltransferase	Other categories	Other	1059.68	-0.263594	0.109188	-2.41414	0.0157723	0.0382805
641534800	8190		lipoic acid synthetase	Biosynthesis of cofactors, prosthetic groups, and carriers	Lipoate	2200.07	-0.295858	0.0843879	-3.50592	0.000455029	0.00177121
641534804	8230		hypothetical protein	Hypothetical		1277.89	0.196009	0.0757637	2.58711	0.00967856	0.0250723
641534805	8240		hypothetical protein	Hypothetical		7942.85	0.978816	0.0601975	16.2601	1.89e-59	3.33e-57
641534807	8260	gdhA	glutamate dehydrogenase (NADP+)	Amino acid biosynthesis	Glutamate family / Nitrogen assimilation	5209.41	0.349742	0.0820618	4.26193	2.03e-05	0.000108637
641534808	8270		cation-transporting P-type ATPase	Transport and binding proteins		3138.59	-0.32027	0.0804061	-3.98316	6.8e-05	0.000320423
641534816	8350		hypothetical protein	Hypothetical		655.033	-0.414721	0.0962974	-4.30667	1.66e-05	9.11e-05
641534833	8520		hypothetical protein	Hypothetical		395.926	0.653133	0.110367	5.91782	3.26e-09	3.49e-08
641534835	8540		MotA/TolQ/ExbB proton channel family protein	Transport and binding proteins		1090.75	0.60124	0.0990057	6.07278	1.26e-09	1.46e-08
641534836	8550		biopolymer transport ExbD protein homolog	Other categories	Other	2940.91	0.55181	0.0931199	5.9258	3.11e-09	3.35e-08
641534837	8560		hypothetical protein	Hypothetical		1320.24	0.352843	0.115447	3.05633	0.00224068	0.00708046
641534839	8580		polysaccharide pyruvyl transferase	Other categories	Other	353.438	-0.846599	0.146502	-5.77874	7.53e-09	7.68e-08
641534840	8590		hypothetical protein	Hypothetical		1444.92	-0.498662	0.0848644	-5.87599	4.2e-09	4.45e-08
641534860	8790		probable oxidoreductase	Other categories	Other	308.487	-0.385417	0.132773	-2.90282	0.00369816	0.0109288
641534863	8820		probable glutathione S-transferase	Other categories	Other	83.1412	0.5943	0.221944	2.6777	0.00741296	0.0199297
641534868	8870		predicted alpha/beta hydrolase	Other categories	Other	944.423	0.366395	0.0849841	4.31134	1.62e-05	8.93e-05
641534871	8900		putative acetyltransferase	Other categories	Other	196.594	-0.376368	0.15696	-2.39786	0.0164913	0.0397383
641534872	8910		putative sensor protein	Other categories	Other	399.364	-0.32983	0.110742	-2.97835	0.00289802	0.00884004
641534873	8920		putative translation factor	Other categories	Other	821.776	-0.208966	0.0872271	-2.39566	0.0165907	0.0399257
641534883	9020		probable glycosyl transferase	Other categories	Other	2178.3	-0.302984	0.0874916	-3.46301	0.000534176	0.00205119
641534886	9050	glnN	glutamate--ammonia ligase	Amino acid biosynthesis	Glutamate family / Nitrogen assimilation	2487.23	0.772595	0.0858745	8.99679	2.32e-19	7.67e-18
641534887	9060		hypothetical protein	Unknown		98.9625	0.458375	0.193355	2.37064	0.0177573	0.0423743
641534900	9190		biopterin transport-related protein BT1 homolog	Other categories	Other	1070.55	0.747667	0.108486	6.89186	5.51e-12	8.81e-11
641534902	9210		transposase	Other categories	Transposon-related functions	243.344	-0.553572	0.152505	-3.62986	0.000283571	0.00115365
641534905	9240		calcium/proton antiporter	Transport and binding proteins		138.125	0.616163	0.236967	2.60021	0.00931677	0.0242197
641534906	9250	pstB	phosphate transport system ATP-binding protein	Transport and binding proteins		107.175	0.63144	0.212282	2.97453	0.00293436	0.00890676
641534913	9320	phnD	ABC-transporter substrate-binding protein	Transport and binding proteins		590.622	0.57306	0.151097	3.79267	0.000149034	0.000648449
641534915	9340		resolvase related protein	Other categories	Other	79.5532	-0.711918	0.2308	-3.08457	0.00203849	0.00659386
641534918	9370		hypothetical protein	Unknown		597.123	0.471217	0.167708	2.80974	0.00495812	0.0141979
641534929	9480		hypothetical protein	Hypothetical		2304.17	1.21513	0.133907	9.07441	1.14e-19	3.87e-18
641534935	9540		malate dehydrogenase	Energy metabolism	TCA cycle	4787.13	0.563325	0.0876138	6.42964	1.28e-10	1.72e-09
641534936	9550		hypothetical protein	Hypothetical		1117.18	0.188502	0.0773663	2.43649	0.0148305	0.0362806
641534937	9560		hypothetical protein	Hypothetical		1209.48	-0.409851	0.082706	-4.95551	7.21e-07	5.19e-06
641534939	9580		hypothetical protein	Hypothetical		1590.65	0.406018	0.101155	4.01381	5.97e-05	0.000284258
641534945	9640		hypothetical protein	Hypothetical		754.739	-0.563055	0.134225	-4.19486	2.73e-05	0.000141662
641534946	9650	hemH	ferrochelatase	Biosynthesis of cofactors, prosthetic groups, and carriers	Cobalamin, heme, phycobilin and porphyrin	3438.22	-0.217316	0.089221	-2.43571	0.0148627	0.0363355
641534948	9670		HAD-superfamily hydrolase	Other categories	Other	686.335	-0.235438	0.0885665	-2.65832	0.00785323	0.0209912
641534951	9700	ilvC	ketol-acid reductoisomerase	Amino acid biosynthesis	Branched chain family	14322.2	0.329416	0.0673731	4.88943	1.01e-06	7e-06
641534959	9780		hypothetical protein	Hypothetical		522.221	-0.46882	0.112063	-4.18355	2.87e-05	0.00014777
641534960	9790		ATP-binding protein	Other categories	Other	361.36	-0.420048	0.1165	-3.60558	0.000311462	0.00124933
641534978	9970		hypothetical protein	Unknown		179.693	-0.569166	0.158122	-3.59953	0.000318797	0.0012745
641534983	10020		transposase	Other categories	Transposon-related functions	430.71	-0.761561	0.114652	-6.64235	3.09e-11	4.47e-10
641534985	10040		transposase	Other categories	Transposon-related functions	2303.46	-0.518954	0.118321	-4.38598	1.15e-05	6.59e-05
641534986	10050		hypothetical protein	Hypothetical		629.171	0.315269	0.124243	2.53752	0.0111639	0.0284411
641534999	10180		transposase	Other categories	Transposon-related functions	2152.92	-0.385343	0.0667475	-5.77315	7.78e-09	7.92e-08
641535003	10220	psbA1	photosystem II D1 protein	Photosynthesis and respiration	Photosystem II	154811	0.586412	0.113289	5.17623	2.26e-07	1.81e-06
641535004	10230		peptide methionine sulfoxide reductase	Other categories	Other	3209.49	0.209328	0.069417	3.01552	0.00256543	0.00795024
641535005	10240	apcC	phycobilisome small core linker polypeptide	Photosynthesis and respiration	Phycobilisome	18237.4	0.342606	0.078551	4.36157	1.29e-05	7.28e-05
641535007	10260	apcB	allophycocyanin beta subunit	Photosynthesis and respiration	Phycobilisome	101222	0.360299	0.0997157	3.61326	0.000302371	0.00121806
641535008	10270	apcA	allophycocyanin alpha subunit	Photosynthesis and respiration	Phycobilisome	79918.7	0.583446	0.116513	5.00756	5.51e-07	4.09e-06
641535010	10290		putative peptidase	Other categories	Other	2483.35	2.40416	0.138326	17.3803	1.16e-67	2.39e-65
641535011	10300		periplasmic polyamine-binding protein	Transport and binding proteins		595.026	0.464223	0.104677	4.4348	9.22e-06	5.32e-05
641535022	10410		photosystem II D1 protein	Photosynthesis and respiration	Photosystem II	31.4553	1.97603	0.31761	6.22157	4.92e-10	6.06e-09
641535032	10510	psbA3	photosystem II D1 protein	Photosynthesis and respiration	Photosystem II	120906	0.708288	0.13737	5.15608	2.52e-07	2e-06
641535088	11070		hypothetical protein	Hypothetical		277.713	-0.504442	0.167315	-3.01493	0.00257037	0.00795888
641535092	11110	rpoC1	RNA polymerase subunit gamma	Transcription	RNA synthesis, modification, and DNA transcription	8253.56	0.202894	0.0716508	2.8317	0.00463009	0.0134251
641535097	11160	ileS	isoleucyl-tRNA synthetase	Other categories	Other	1654.94	0.579107	0.0760989	7.60993	2.74e-14	5.72e-13
641535103	11220		hypothetical protein	Hypothetical		4604.33	0.206924	0.0877606	2.35782	0.0183827	0.0436617
641535104	11230		hypothetical protein	Hypothetical		598.728	0.410932	0.118829	3.45817	0.000543852	0.00208618
641535106	11250		6-phosphogluconolactonase	Energy metabolism	Pentose phosphate pathway	464.752	0.698639	0.147717	4.72959	2.25e-06	1.46e-05
641535107	11260		FHA domain containing protein	Other categories	Other	259.341	0.836475	0.146957	5.69197	1.26e-08	1.24e-07
641535109	11280		serine/threonine protein phosphatase	Regulatory functions		1594.64	0.270863	0.0858094	3.15656	0.00159641	0.00532232
641535110	11290	tpi	triosephosphate isomerase	Photosynthesis and respiration	CO2 fixation	3617.88	0.284635	0.0919701	3.09487	0.00196899	0.0063972
641535112	11310	rps6	30S ribosomal protein S6	Translation	Ribosomal proteins: synthesis and modification	6203.62	-0.393687	0.0744759	-5.2861	1.25e-07	1.04e-06
641535113	11320		hypothetical protein	Hypothetical		2845.09	-0.279888	0.0732299	-3.82205	0.000132345	0.000580623
641535116	11350		hypothetical protein	Hypothetical		2420.53	-0.278008	0.117119	-2.37371	0.0176103	0.0421051
641535121	11400		hypothetical protein	Hypothetical		652.527	0.534941	0.139172	3.84375	0.000121167	0.000540571
641535124	11430	lrtA	light repressed protein A homolog	Other categories	Adaptations and atypical conditions	6817.45	0.517697	0.086972	5.95245	2.64e-09	2.91e-08
641535125	11440	hspA	16.6 kDa small heat shock protein	Cellular processes	Chaperones	6883.04	4.05267	0.0852383	47.5452	0	0
641535127	11460		hypothetical protein	Hypothetical		539.317	0.271127	0.11288	2.40192	0.0163094	0.0393513
641535128	11470		hypothetical protein	Hypothetical		796.145	-0.336168	0.0960681	-3.49926	0.000466544	0.00181031
641535150	11690		transposase	Other categories	Transposon-related functions	85.3482	-0.628437	0.233691	-2.68918	0.00716278	0.0193696
641535151	11700		hypothetical protein	Unknown		609.786	0.474284	0.113732	4.17019	3.04e-05	0.000155716
641535157	11760	ndhC	NADH dehydrogenase subunit 3	Photosynthesis and respiration	NADH dehydrogenase	1600.45	0.562587	0.0788134	7.13822	9.45e-13	1.61e-11
641535158	11770	ndhK	NADH dehydrogenase subunit	Photosynthesis and respiration	NADH dehydrogenase	3734.8	0.601094	0.0643828	9.33626	9.98e-21	3.68e-19
641535159	11780	ndhJ	NADH dehydrogenase subunit	Photosynthesis and respiration	NADH dehydrogenase	2152.1	0.661761	0.074322	8.90397	5.39e-19	1.73e-17
641535163	11820	psbV	cytochrome c550	Photosynthesis and respiration	Photosystem II	7778.5	0.254958	0.0612958	4.15947	3.19e-05	0.000161641
641535167	11860		transposase	Other categories	Transposon-related functions	5591.87	-0.253902	0.0776228	-3.27097	0.00107179	0.0037528
641535168	11870	clpP	ATP-dependent protease	Translation	Degradation of proteins, peptides, and glycopeptides	1405.66	0.473276	0.112894	4.19221	2.76e-05	0.000143125
641535169	11880		hypothetical protein	Hypothetical		1089.94	0.441448	0.0864178	5.10829	3.25e-07	2.52e-06
641535176	11950	gatA	glutamyl-tRNA(Gln) amidotransferase subunit A	Other categories	Other	2057.86	0.32159	0.0763202	4.21369	2.51e-05	0.000132012
641535187	12060		hypothetical protein	Hypothetical		472.999	-0.416249	0.112983	-3.68417	0.000229446	0.00095126
641535200	12190	chlH	magnesium protoporphyrin IX chelatase subunit H	Biosynthesis of cofactors, prosthetic groups, and carriers	Cobalamin, heme, phycobilin and porphyrin	17593	0.317352	0.0654893	4.84586	1.26e-06	8.56e-06
641535206	12250		two-component hybrid histidine kinase	Regulatory functions		119.129	-0.73319	0.188799	-3.88344	0.00010299	0.000467951
641535207	12260		two-component response regulator	Regulatory functions		325.965	-0.554811	0.155665	-3.56414	0.000365056	0.00144691
641535215	12340		hypothetical protein	Unknown		160.424	2.12824	0.176577	12.0528	1.88e-33	1.36e-31
641535216	12350		polysaccharide biosynthesis protein CapD homolog	Other categories	Other	1241.36	-0.518209	0.134714	-3.84673	0.000119702	0.00053468
641535228	12460		iron(III)-transport ATP-binding protein	Transport and binding proteins		2699.5	-0.464832	0.0640897	-7.25284	4.08e-13	7.35e-12
641535237	12550		hypothetical protein	Hypothetical		859.311	0.235243	0.0940641	2.50088	0.0123886	0.0311104
641535239	12570	petH	ferredoxin-NADP oxidoreductase	Photosynthesis and respiration	Soluble electron carriers	30262.5	0.460802	0.0506555	9.09678	9.31e-20	3.18e-18
641535240	12580		hypothetical protein	Hypothetical		527.876	0.40328	0.100039	4.03125	5.55e-05	0.000266516
641535241	12590	amtB	ammonium transport protein	Transport and binding proteins		618.728	0.279197	0.0943532	2.95907	0.00308573	0.00929747
641535250	12680		alpha/beta fold family hydrolase	Other categories	Other	531.937	0.33921	0.105703	3.20907	0.00133165	0.00453375
641535268	12860		hypothetical protein	Hypothetical		383.436	-0.499111	0.150572	-3.31476	0.000917218	0.00327363
641535273	12910		hypothetical protein	Unknown		1519.27	-0.212583	0.0812215	-2.61732	0.0088623	0.0233172
641535277	12950		cation-transporting P-type ATPase	Transport and binding proteins		4596.16	0.196565	0.0556319	3.53331	0.000410385	0.00161145
641535284	13020		hypothetical protein	Hypothetical		951.59	0.436675	0.112776	3.87206	0.000107918	0.00048794
641535285	13030		glycosyl transferase	Other categories	Other	2345.24	0.420709	0.066106	6.36416	1.96e-10	2.54e-09
641535287	13050	serS	seryl-tRNA synthetase	Other categories	Other	1492.54	-0.188558	0.0817896	-2.3054	0.0211444	0.0491241
641535289	13070		2,3-diketo-5-methylthiopentyl-1-phosphate enolase	Other categories	Other	1271.23	-0.232562	0.0825319	-2.81785	0.00483469	0.01392
641535291	13090		peptidyl-prolyl cis-trans isomerase	Translation	Protein modification and translation factors	4634.73	0.321527	0.0638891	5.03258	4.84e-07	3.64e-06
641535295	13130		putative methyltransferase	Other categories	Other	1893.57	0.600997	0.0687491	8.74189	2.29e-18	7e-17
641535305	13230		phenazine biosynthesis protein	Other categories	Other	914.281	-0.332659	0.122231	-2.72156	0.00649745	0.0177658
641535307	13250		aminopeptidase P	Translation	Degradation of proteins, peptides, and glycopeptides	1268.85	0.449775	0.0736045	6.1107	9.92e-10	1.17e-08
641535314	13320		hypothetical protein	Hypothetical		745.799	-0.213593	0.0908556	-2.35091	0.0187278	0.0443641
641535315	13330		hypothetical protein	Hypothetical		222.163	-0.345733	0.146643	-2.35764	0.0183914	0.0436617
641535318	13360		phosphoglycerate mutase	Other categories	Other	576.974	-0.354724	0.104277	-3.40176	0.000669531	0.00249571
641535322	13400		biotin [acetyl-CoA-carboxylase] ligase	Fatty acid, phospholipid and sterol metabolism		513.616	-0.339979	0.113513	-2.99506	0.00274393	0.00844673
641535323	13410		probable peptidase	Other categories	Other	8371.24	0.523668	0.077337	6.77125	1.28e-11	1.93e-10
641535333	13510		hypothetical protein	Hypothetical		344.843	-0.47306	0.125843	-3.75914	0.000170502	0.000734071
641535344	13620	dnaK	heat shock protein 70	Cellular processes	Chaperones	28837.2	3.14746	0.092273	34.1103	5.19e-255	3.84e-252
641535345	13630	gltS	monocomponent sodium-dependent glutamate permease	Transport and binding proteins		237.853	0.401791	0.139315	2.88404	0.00392608	0.0115286
641535347	13650	por	light-dependent NADPH-protochlorophyllide oxidoreductase	Biosynthesis of cofactors, prosthetic groups, and carriers	Cobalamin, heme, phycobilin and porphyrin	1547.33	0.439103	0.0874062	5.02371	5.07e-07	3.79e-06
641535349	13670		succinate dehydrogenase iron-sulphur protein subunit	Energy metabolism	TCA cycle	973.169	0.229226	0.0951236	2.40977	0.0159628	0.0387173
641535351	13690		transcriptional regulator	Regulatory functions		7146.69	-0.48391	0.0706307	-6.85127	7.32e-12	1.14e-10
641535354	13720		hypothetical protein	Hypothetical		400.99	-0.29582	0.119329	-2.47902	0.0131744	0.0327939
641535355	13730		16S rRNA processing protein RimM homolog	Translation	Ribosomal proteins: synthesis and modification	625.244	-0.611863	0.124971	-4.89603	9.78e-07	6.79e-06
641535359	13770		hypothetical protein	Hypothetical		163.601	-0.485733	0.171031	-2.84002	0.004511	0.0131003
641535373	13910		major membrane protein I	Other categories	Other	92.4397	0.884464	0.256131	3.45317	0.000554032	0.00211863
641535405	14230		group 2 RNA polymerase sigma factor	Transcription	RNA synthesis, modification, and DNA transcription	10818.6	1.20025	0.108889	11.0227	2.97e-28	1.66e-26
641535408	14260		hypothetical protein	Hypothetical		439.234	0.542685	0.129774	4.18176	2.89e-05	0.000148616
641535415	14330	infB	translation initiation factor IF-2	Translation	Protein modification and translation factors	9850.37	0.426185	0.100068	4.25894	2.05e-05	0.000109804
641535416	14340		hypothetical protein	Hypothetical		299.851	0.413496	0.127895	3.23308	0.00122465	0.00422002
641535417	14350	nusA	transcription termination factor	Regulatory functions		1549.89	0.479327	0.0810004	5.91758	3.27e-09	3.49e-08
641535419	14370	ftsH	cell division protein	Cellular processes	Cell division	2906.68	0.460987	0.0758823	6.07503	1.24e-09	1.45e-08
641535423	14410		two-component sensor histidine kinase	Regulatory functions		1187.46	-0.388688	0.0838675	-4.63455	3.58e-06	2.24e-05
641535425	14430		hypothetical protein	Hypothetical		840.525	-0.526947	0.128697	-4.09448	4.23e-05	0.000207572
641535426	14440		hypothetical protein	Hypothetical		3286.51	-0.169951	0.0574314	-2.9592	0.00308438	0.00929747
641535427	14450		ABC-transporter ATP-binding protein	Transport and binding proteins		1095.3	-0.276663	0.081923	-3.37711	0.00073253	0.00270597
641535429	14470		serine/threonine protein kinase	Regulatory functions		402.775	-0.323731	0.137907	-2.34746	0.0189019	0.0447013
641535431	14490	petF	ferredoxin	Photosynthesis and respiration	Soluble electron carriers	811.746	-0.374043	0.0888568	-4.2095	2.56e-05	0.000134102
641535435	14530		serine/threonine kinase	Regulatory functions		842.188	-0.24551	0.101594	-2.41659	0.0156666	0.038074
641535437	14550	crtE	geranylgeranyl pyrophosphate synthase	Biosynthesis of cofactors, prosthetic groups, and carriers	Carotenoid	4233.8	-0.248741	0.0796412	-3.12326	0.00178857	0.00588858
641535450	14680	lpxD	UDP-3-O-[3-hydroxymyristoyl] glucosamine n-acyltransferase	Other categories	Other	1666.34	0.213292	0.0855061	2.49447	0.0126146	0.031635
641535455	14730		outer membrane efflux protein	Other categories	Other	5776.82	0.436598	0.0525428	8.30936	9.62e-17	2.56e-15
641535457	14750	thiG	thiamine biosynthesis protein	Other categories	Other	3277.43	0.191961	0.065248	2.94202	0.00326077	0.00976907
641535458	14760		hypothetical protein	Hypothetical		614.9	0.582724	0.119119	4.89194	9.98e-07	6.92e-06
641535459	14770	ntcD	nitrate/nitrite transport system ATP-binding protein	Transport and binding proteins		1446.61	0.696384	0.0874568	7.96261	1.68e-15	4.04e-14
641535460	14780	ntcC	nitrate/nitrite transport system ATP-binding protein	Transport and binding proteins		2454.12	1.08313	0.0977115	11.085	1.48e-28	8.44e-27
641535461	14790	ntcB	nitrate/nitrite transport system permease protein	Transport and binding proteins		903.734	1.23122	0.15714	7.83518	4.68e-15	1.07e-13
641535462	14800	nrtA	nitrate transport protein	Transport and binding proteins		2571.46	0.783425	0.116895	6.70198	2.06e-11	3.08e-10
641535468	14860		putative transcripton factor for heterocyst differentiation	Regulatory functions		1240.39	-0.28051	0.0916222	-3.06159	0.00220164	0.00699301
641535472	14900	gltD	NADH-dependent glutamate synthase small subunit	Amino acid biosynthesis	Glutamate family / Nitrogen assimilation	1278.9	-0.411077	0.09063	-4.53577	5.74e-06	3.44e-05
641535473	14910		two-component response regulator OmpR subfamily	Regulatory functions		8126.94	0.24743	0.0761666	3.24854	0.00115999	0.00403106
641535475	14930	ho1	heme oxygenase	Biosynthesis of cofactors, prosthetic groups, and carriers	Cobalamin, heme, phycobilin and porphyrin	14915.2	0.229534	0.0728637	3.15018	0.00163168	0.00542035
641535478	14960		3-oxoacyl-[acyl-carrier-protein] synthase II	Fatty acid, phospholipid and sterol metabolism		8182.85	0.229252	0.0648025	3.5377	0.000403628	0.00158956
641535479	14970		transketolase	Energy metabolism	Pentose phosphate pathway	18837.4	0.460526	0.0849013	5.42425	5.82e-08	5.22e-07
641535480	14980		transcriptional regulator	Regulatory functions		235.372	-0.948819	0.148202	-6.4022	1.53e-10	2.02e-09
641535481	14990		hypothetical protein	Hypothetical		268.905	-1.24952	0.138005	-9.05418	1.38e-19	4.62e-18
641535489	15060		membrane-bound lytic transglycosylase A	Cell envelope	Murein sacculus and peptidoglycan	840.508	0.393652	0.120032	3.27956	0.00103969	0.00365772
641535492	15090		hypothetical protein	Hypothetical		344.422	0.384143	0.131188	2.92818	0.00340948	0.0101608
641535494	15110		transcriptional regulator	Regulatory functions		403.783	-1.26106	0.132001	-9.55343	1.25e-21	5.04e-20
641535495	15120	ndhF3	NADH dehydrogenase subunit 5	Photosynthesis and respiration	NADH dehydrogenase	3579.45	0.622196	0.11938	5.21188	1.87e-07	1.52e-06
641535497	15140	ndhD3	NADH dehydrogenase subunit 4	Photosynthesis and respiration	NADH dehydrogenase	3148.79	0.695042	0.128558	5.40646	6.43e-08	5.67e-07
641535499	15160	cupA	CO2-hydration protein	Other categories	Other	2171.12	0.490353	0.131108	3.74006	0.000183978	0.000788416
641535504	15210	rhnB	ribonuclease HII	Transcription	Degradation of RNA	869.207	-0.292382	0.0910188	-3.21233	0.00131664	0.00449505
641535505	15220		6-phosphogluconate dehydrogenase	Energy metabolism	Pentose phosphate pathway	1835.45	-0.38968	0.0928849	-4.1953	2.73e-05	0.000141584
641535506	15230		hypothetical protein	Hypothetical		1054.17	0.835471	0.0966291	8.64616	5.33e-18	1.57e-16
641535508	15250		putative adenine-specific DNA-methyltransferase	Other categories	Other	110.814	-0.559888	0.189372	-2.95656	0.00311093	0.00936575
641535511	15280		WD-repeat protein	Other categories	Other	464.131	-0.412489	0.106634	-3.86826	0.000109613	0.000495
641535516	15330		bacterioferritin comigratory protein	Transport and binding proteins		1037.54	-0.211287	0.0825786	-2.55861	0.0105091	0.0269214
641535522	15390	purF	amidophosphoribosyltransferase	Other categories	Other	4587.09	0.376136	0.0586889	6.40897	1.47e-10	1.94e-09
641535523	15400	purL	phosphoribosylformyl glycinamidine synthetase II	Purines, pyrimidines, nucleosides, and nucleotides	Purine ribonucleotide biosynthesis	4237.48	-0.201586	0.0796019	-2.53242	0.0113277	0.028779
641535536	15530		hypothetical protein	Hypothetical		1833.36	-0.267708	0.0812786	-3.2937	0.000988771	0.00348856
641535537	15540		hypothetical protein	Hypothetical		4563.5	0.613414	0.0845589	7.25428	4.04e-13	7.31e-12
641535538	15550		hypothetical protein	Unknown		424.855	-0.419541	0.110683	-3.79046	0.000150366	0.000653471
641535540	15570	leuB	3-isopropylmalate dehydrogenase	Other categories	Other	339.681	0.382002	0.126992	3.00809	0.00262896	0.00811987
641535541	15580		hypothetical protein	Hypothetical		3583.67	0.230489	0.0731537	3.15075	0.0016285	0.00541465
641535542	15590		peptidase S1 and S6, chymotrypsin/Hap	Other categories	Other	3481.42	0.356108	0.0725572	4.90796	9.2e-07	6.41e-06
641535543	15600		tetratricopeptide TPR_2	Other categories	Other	1017.37	0.416169	0.0840689	4.95033	7.41e-07	5.3e-06
641535544	15610		hypothetical protein	Unknown		869.132	0.285553	0.0920997	3.10048	0.00193209	0.00629378
641535551	15680		hypothetical protein	Hypothetical		4113.21	0.203261	0.0704058	2.887	0.00388938	0.011439
641535555	15720	argD	N-acetylornithine aminotransferase	Other categories	Other	2330.98	0.685021	0.0726195	9.43301	3.98e-21	1.53e-19
641535561	15780	pilT	twitching mobility protein	Cellular processes	Chemotaxis	980.331	0.362057	0.0852776	4.24563	2.18e-05	0.000115858
641535562	15790	kaiB	circadian clock protein KaiB homolog	Other categories	Other	418.809	-0.291451	0.123341	-2.36296	0.0181294	0.043123
641535564	15810		carboxypeptidase A2 precursor	Other categories	Other	612.744	-0.356287	0.103874	-3.42998	0.000603622	0.00227994
641535578	15950	dnaK	heat shock protein 70	Cellular processes	Chaperones	2576.81	0.53427	0.0674971	7.91545	2.46e-15	5.75e-14
641535581	15980		hypothetical protein	Hypothetical		1850.71	0.25735	0.0829591	3.10213	0.00192131	0.00626419
641535582	15990	folC	folylpolyglutamate synthase	Biosynthesis of cofactors, prosthetic groups, and carriers	Folic acid	613.727	-0.444765	0.113629	-3.9142	9.07e-05	0.000417266
641535586	16030	xisI	FdxN element excision controlling factor protein	Other categories	Other	79.2473	-0.70627	0.231755	-3.04749	0.00230765	0.00727342
641535590	16070	recA	double-stranded DNA binding protein	DNA replication, restriction, modification, recombination, and repair		3291.4	0.401621	0.122564	3.27684	0.00104974	0.00368258
641535596	16130		hypothetical protein	Hypothetical		254.357	0.477022	0.162392	2.93748	0.00330889	0.00988804
641535597	16140		probable sodium-dependent transporte	Other categories	Other	283.465	0.488128	0.155491	3.13928	0.00169366	0.00560106
641535602	16190		4-hydroxy-3-methylbut-2-enyl diphosphate reductase	Other categories	Other	3553.39	0.400533	0.0622037	6.43906	1.2e-10	1.63e-09
641535606	16230	chlL	light-independent protochlorophyllide reductase iron protein subunit	Other categories	Other	11771.7	0.510137	0.093313	5.46695	4.58e-08	4.18e-07
641535607	16240		hypothetical protein	Hypothetical		4200.7	0.49721	0.105964	4.69227	2.7e-06	1.73e-05
641535608	16250	chlN	light-independent protochlorophyllide reductase subunit	Biosynthesis of cofactors, prosthetic groups, and carriers	Cobalamin, heme, phycobilin and porphyrin	9071.71	-0.255701	0.0944004	-2.70868	0.0067551	0.0183751
641535609	16260		hypothetical protein	Hypothetical		238.29	-0.959891	0.151609	-6.33137	2.43e-10	3.08e-09
641535610	16270		hypothetical protein	Hypothetical		74.0358	-1.18559	0.265842	-4.45975	8.21e-06	4.77e-05
641535637	16540		transposase	Other categories	Transposon-related functions	1865.31	-0.377391	0.0766523	-4.92341	8.5e-07	5.98e-06
641535642	16590	pgi	glucose-6-phosphate isomerase	Energy metabolism	Glycolysis	1871.12	0.469108	0.0763849	6.14137	8.18e-10	9.75e-09
641535654	16710	accC	biotin carboxylase	Fatty acid, phospholipid and sterol metabolism		2232.49	-0.221787	0.0742842	-2.98565	0.00282975	0.00866757
641535655	16720		hypothetical protein	Hypothetical		352.63	-0.391161	0.124396	-3.14447	0.00166386	0.00551733
641535656	16730		hypothetical protein	Hypothetical		161.185	-0.59057	0.190576	-3.09887	0.00194259	0.0063224
641535657	16740		hypothetical protein	Hypothetical		228.68	-0.468237	0.162322	-2.88462	0.00391889	0.0115166
641535660	16770	dnaK	heat shock protein 70	Cellular processes	Chaperones	648.014	-0.429912	0.114317	-3.7607	0.000169439	0.000730346
641535661	16780		hypothetical protein	Unknown		976.357	-0.447064	0.0995429	-4.49117	7.08e-06	4.18e-05
641535663	16800		hypothetical protein	Hypothetical		155.185	0.413052	0.166846	2.47564	0.0132996	0.0329737
641535674	16900		transposase	Other categories	Transposon-related functions	678.88	-0.709304	0.148938	-4.7624	1.91e-06	1.25e-05
641535678	16940	thrB	homoserine kinase	Amino acid biosynthesis	Aspartate family	1880.01	-0.396689	0.0802323	-4.94425	7.64e-07	5.44e-06
641535685	17010		hypothetical protein	Unknown		317.485	-0.530859	0.136984	-3.87534	0.000106474	0.000482006
641535690	17060		threonine synthase	Amino acid biosynthesis	Aspartate family	4418.29	0.363948	0.144174	2.52437	0.0115907	0.029326
641535691	17070		putative methyltransferase	Other categories	Other	99.0773	-0.798603	0.217282	-3.67542	0.000237457	0.000981171
641535692	17080		uracil-DNA glycosylase	Other categories	Other	263.795	-0.608726	0.154099	-3.95022	7.81e-05	0.000363759
641535693	17090	era	GTP-binding protein ERA homolog	Regulatory functions		438.567	-0.676757	0.123109	-5.49719	3.86e-08	3.55e-07
641535694	17100		hypothetical protein	Hypothetical		362.73	-0.834917	0.14684	-5.6859	1.3e-08	1.28e-07
641535698	17140		transposase	Other categories	Transposon-related functions	2274.16	-0.639639	0.0795429	-8.04144	8.88e-16	2.22e-14
641535700	17160	guaA	GMP synthetase	Other categories	Other	2835.01	-0.24211	0.0688027	-3.51891	0.00043333	0.00169568
641535701	17170		hypothetical protein	Hypothetical		223.939	-0.390108	0.146379	-2.66505	0.00769776	0.0206204
641535704	17200		hypothetical protein	Hypothetical		1733.17	0.558713	0.0780992	7.15389	8.44e-13	1.46e-11
641535705	17210		H+/Ca2+ exchanger	Transport and binding proteins		406.153	-0.453773	0.109543	-4.14241	3.44e-05	0.000172964
641535706	17220		blue-copper-protein-like protein	Other categories	Other	427.86	-0.282446	0.11409	-2.47563	0.0133002	0.0329737
641535707	17230		hypothetical protein	Hypothetical		1075.61	-0.476493	0.095949	-4.9661	6.83e-07	4.96e-06
641535714	17300		ABC-transporter ATP-binding protein	Transport and binding proteins		688.617	-0.45431	0.0913277	-4.9745	6.54e-07	4.79e-06
641535715	17310		peptide methionine sulfoxide reductase	Translation	Protein modification and translation factors	1100.3	0.536365	0.0903516	5.93642	2.91e-09	3.16e-08
641535719	17350		hypothetical protein	Hypothetical		90.7451	-0.687608	0.245988	-2.79529	0.00518539	0.0147775
641535720	17360		hypothetical protein	Unknown		327.428	-0.485824	0.124093	-3.91499	9.04e-05	0.000416417
641535721	17370		hypothetical protein	Hypothetical		2516.94	0.25924	0.070876	3.65766	0.000254527	0.00104469
641535722	17380		peptidase C14, caspase catalytic subunit P20	Other categories	Other	1027.2	0.353142	0.118162	2.98863	0.00280228	0.00859769
641535723	17390	sat	sulfate adenylyltransferase	Amino acid biosynthesis	Serine family / Sulfur assimilation	4616.63	0.573355	0.0574667	9.97718	1.92e-23	8.44e-22
641535729	17450		hypothetical protein	Hypothetical		806.676	0.64319	0.101374	6.3447	2.23e-10	2.86e-09
641535734	17500		ABC-2 type transport system permease protein	Transport and binding proteins		473.392	0.301656	0.0993472	3.03638	0.00239439	0.00748932
641535740	17560		two component transcriptional regulator	Regulatory functions		1154.52	-0.392485	0.0749874	-5.234	1.66e-07	1.36e-06
641535746	17620		hypothetical protein	Hypothetical		217.893	-0.462438	0.146303	-3.16083	0.00157321	0.00525447
641535747	17630		hypothetical protein	Unknown		173.715	-0.796044	0.181475	-4.38652	1.15e-05	6.59e-05
641535751	17670		hypothetical protein	Hypothetical		474.613	0.537078	0.117459	4.57249	4.82e-06	2.95e-05
641535758	17740		band 7 protein	Other categories	Other	872.428	0.242719	0.0847608	2.86358	0.00418888	0.0122322
641535762	17780	trpB	tryptophan synthase beta subunit	Other categories	Other	2448.16	0.697653	0.108714	6.41732	1.39e-10	1.84e-09
641535767	17830		hypothetical protein	Hypothetical		72.8693	-0.789972	0.234582	-3.36757	0.000758333	0.00278181
641535768	17840		hypothetical protein	Hypothetical		438.698	-1.03428	0.117037	-8.83727	9.81e-19	3.02e-17
641535782	17980	psbD2	photosystem II reaction center D2 protein	Photosynthesis and respiration	Photosystem II	16304.1	0.799441	0.109592	7.29471	2.99e-13	5.47e-12
641535790	18060		transposase	Other categories	Transposon-related functions	363.402	-0.754403	0.168431	-4.47901	7.5e-06	4.39e-05
641535793	18090		hypothetical protein	Hypothetical		114.459	-0.470389	0.187225	-2.51242	0.0119905	0.030252
641535795	18110	polA	DNA polymerase I	DNA replication, restriction, modification, recombination, and repair		860.025	0.24154	0.0920963	2.62268	0.008724	0.0230189
641535798	18140	rfbB	dTDP-glucose 4,6-dehydratase	Cell envelope	Surface polysaccharides, lipopolysaccharides and antigens	1690.21	0.488067	0.0813531	5.99936	1.98e-09	2.24e-08
641535799	18150		UDP-glucose dehydrogenase	Energy metabolism	Sugars	2290.08	0.874723	0.0680096	12.8618	7.39e-38	7e-36
641535800	18160		Mo-dependent nitrogenase-like	Other categories	Other	1830.92	0.487811	0.0770875	6.32803	2.48e-10	3.14e-09
641535801	18170		high affinity sulfate transporter	Other categories	Other	1110.89	0.302608	0.0982564	3.07978	0.00207154	0.00664967
641535807	18230		hypothetical protein	Hypothetical		2546.13	0.413209	0.0823147	5.01987	5.17e-07	3.86e-06
641535809	18250		aldo/keto reductase	Other categories	Other	749.609	-0.368731	0.08551	-4.31213	1.62e-05	8.93e-05
641535810	18260		methionine aminopeptidase	Other categories	Other	1294.12	-0.287414	0.0891183	-3.22508	0.00125937	0.00433158
641535820	18360	pstA	phosphate transport system permease protein	Transport and binding proteins		394.006	0.526355	0.145144	3.62643	0.000287366	0.0011678
641535821	18370	pstC	phosphate transport system permease protein PstC homolog	Transport and binding proteins		1097.3	0.522162	0.121478	4.29842	1.72e-05	9.41e-05
641535822	18380	pstS	phosphate-binding periplasmic protein	Transport and binding proteins		290.514	-0.320456	0.128539	-2.49307	0.0126643	0.0317382
641535825	18410	nirA	ferredoxin--nitrite reductase	Amino acid biosynthesis	Glutamate family / Nitrogen assimilation	3812.77	0.309338	0.0637632	4.85136	1.23e-06	8.34e-06
641535827	18430		probable ATP-dependent protease	Translation	Degradation of proteins, peptides, and glycopeptides	1466.01	0.427773	0.0826976	5.17274	2.31e-07	1.84e-06
641535832	18480		hypothetical protein	Hypothetical		537.584	-0.358637	0.106225	-3.37619	0.000734968	0.00271226
641535843	18590		hypothetical protein	Hypothetical		13002.6	-0.579388	0.0952693	-6.08158	1.19e-09	1.4e-08
641535845	18610		acetyltransferase	Other categories	Other	382.613	0.380231	0.141116	2.69446	0.00705037	0.0191079
641535854	18700		putative beta-lactamase protein	Other categories	Other	2891.85	0.379821	0.0786485	4.82935	1.37e-06	9.17e-06
641535858	18740		hypothetical protein	Hypothetical		236.411	0.525067	0.145808	3.6011	0.000316879	0.0012682
641535859	18750		regulatory protein CII	Other categories	Other	950.773	0.618367	0.0960184	6.44009	1.19e-10	1.62e-09
641535860	18760		hypothetical protein	Hypothetical		261.743	0.350598	0.128687	2.72441	0.00644155	0.0176521
641535863	18790	trpE	anthranilate synthase component I	Amino acid biosynthesis	Aromatic amino acid family	729.802	0.393143	0.0935082	4.20437	2.62e-05	0.000136792
641535864	18800		hypothetical protein	Hypothetical		363.541	0.482728	0.127394	3.78926	0.000151094	0.000655864
641535868	18840	speB	agmatinase	Other categories	Other	2197.75	0.398569	0.088231	4.51734	6.26e-06	3.73e-05
641535870	18860	hypA	putative hydrogenase expression/formation protein	Other categories	Hydrogenase	251.591	0.860587	0.163448	5.26519	1.4e-07	1.16e-06
641535871	18870	hypB	putative hydrogenase expression/formation protein	Other categories	Hydrogenase	436.624	0.849611	0.122631	6.9282	4.26e-12	6.91e-11
641535872	18880	nrtB	ABC-transporter substrate-binding protein	Transport and binding proteins		349.419	1.12265	0.152799	7.34725	2.02e-13	3.76e-12
641535873	18890	nrtC	ABC-transporter permease protein	Transport and binding proteins		128.551	1.06247	0.198297	5.35797	8.42e-08	7.23e-07
641535875	18910		water-soluble carotenoid protein	Other categories	Other	28954.9	0.36929	0.0554834	6.65587	2.82e-11	4.11e-10
641535876	18920		hypothetical protein	Hypothetical		3005.2	0.503864	0.0986218	5.10906	3.24e-07	2.52e-06
641535877	18930		hypothetical protein	Hypothetical		1784.95	0.392193	0.0919589	4.26487	2e-05	0.00010755
641535885	19010		hypothetical protein	Hypothetical		721.044	0.359703	0.123927	2.90254	0.00370151	0.01093
641535892	19080		hypothetical protein	Hypothetical		348.557	-0.497362	0.13223	-3.76133	0.000169011	0.000729354
641535893	19090		glycosyl transferase group 1	Other categories	Other	1115.47	-0.223624	0.0824507	-2.71221	0.00668363	0.0182075
641535894	19100	aroC	chorismate synthase	Amino acid biosynthesis	Aromatic amino acid family	1970.67	-0.331097	0.0831491	-3.98196	6.83e-05	0.000321628
641535895	19110		hypothetical protein	Unknown		121.17	-0.716423	0.193798	-3.69675	0.000218377	0.000913571
641535896	19120		sugar fermentation stimulation protein	Regulatory functions		472.285	-0.373213	0.140421	-2.65782	0.00786478	0.0210069
641535898	19140		hypothetical protein	Hypothetical		1986.35	0.984597	0.0874937	11.2533	2.23e-29	1.33e-27
641535899	19150		ABC-transporter ATP-binding protein	Transport and binding proteins		830.601	0.25186	0.0849742	2.96396	0.00303709	0.0091905
641535903	19190		hypothetical protein	Unknown		206.578	-0.605092	0.151521	-3.99344	6.51e-05	0.000307616
641535904	19200		hypothetical protein	Unknown		695.536	-0.679118	0.103742	-6.54622	5.9e-11	8.23e-10
641535906	19220	petC1	cytochrome b6-f complex iron-sulfur subunit	Photosynthesis and respiration	Cytochrome b6/f complex	6348.07	0.600987	0.0750602	8.00674	1.18e-15	2.9e-14
641535907	19230	petA	apocytochrome f	Photosynthesis and respiration	Cytochrome b6/f complex	13514.9	0.539946	0.0796454	6.77938	1.21e-11	1.84e-10
641535911	19270	glnA	glutamate--ammonia ligase	Amino acid biosynthesis	Glutamate family / Nitrogen assimilation	3844.14	0.757692	0.0856808	8.8432	9.3e-19	2.89e-17
641535914	19300	aroH	chorismate mutase	Amino acid biosynthesis	Aromatic amino acid family	1982.59	-0.167405	0.0684853	-2.44439	0.0145096	0.0355663
641535917	19330		peptidase M48	Other categories	Other	214.065	1.16174	0.150444	7.72212	1.14e-14	2.5e-13
641535918	19340		transposase	Other categories	Transposon-related functions	814.61	-0.628248	0.125382	-5.01066	5.42e-07	4.03e-06
641535919	19350		hypothetical protein	Unknown		122.016	1.3233	0.202388	6.53845	6.22e-11	8.6e-10
641535920	19360		hypothetical protein	Hypothetical		611.947	1.54247	0.173721	8.87901	6.75e-19	2.13e-17
641535924	19400		hypothetical protein	Hypothetical		70.7575	-0.575219	0.242535	-2.37169	0.0177068	0.0422811
641535933	19490		putative peptidase	Other categories	Other	534.71	0.397758	0.133667	2.97573	0.00292292	0.00888878
641535941	19570		transposase	Other categories	Transposon-related functions	947.179	-0.374935	0.127139	-2.94901	0.00318797	0.00958988
641535944	19600	rpl25	50S ribosomal protein L25	Translation	Ribosomal proteins: synthesis and modification	5234.77	0.301733	0.072388	4.16827	3.07e-05	0.000156596
641535945	19610	purA	adenylosuccinate synthetase	Purines, pyrimidines, nucleosides, and nucleotides	Purine ribonucleotide biosynthesis	16741.8	0.174185	0.0755531	2.30547	0.0211405	0.0491241
641535949	19650		hypothetical protein	Hypothetical		1215.36	-0.291878	0.0752828	-3.87708	0.000105717	0.000479164
641535952	19680	dnaJ	heat shock protein 40	Cellular processes	Chaperones	1557.81	0.325628	0.0823764	3.95292	7.72e-05	0.000360535
641535955	19710		hypothetical protein	Hypothetical		2739.74	-0.412979	0.0765839	-5.39251	6.95e-08	6.07e-07
641535956	19720		hypothetical protein	Unknown		99.8786	-0.758861	0.206148	-3.68114	0.000232194	0.000960498
641535961	19770		hypothetical protein	Hypothetical		1293.16	0.260634	0.0787827	3.30826	0.000938765	0.00333763
641535988	20040		hypothetical protein	Hypothetical		303.926	-0.334778	0.127836	-2.61881	0.00882372	0.0232654
641535989	20050		hypothetical protein	Hypothetical		812.761	0.706456	0.0905976	7.79773	6.3e-15	1.4e-13
641535991	20070		hypothetical protein	Hypothetical		1820.24	0.367786	0.0884468	4.15828	3.21e-05	0.000162262
641535992	20080		perosamine synthetase	Other categories	Other	2245.2	0.51277	0.0712063	7.2012	5.97e-13	1.05e-11
641536001	20160		hypothetical protein	Unknown		6839.19	-0.556282	0.139363	-3.9916	6.56e-05	0.00030962
641536002	20170		hypothetical protein	Unknown		13214.2	-0.445938	0.10505	-4.245	2.19e-05	0.000116016
641536003	20180		glycogen phosphorylase	Central intermediary metabolism	Polysaccharides and glycoproteins	5230.8	0.527224	0.0762474	6.91465	4.69e-12	7.57e-11
641536006	20210		hypothetical protein	Hypothetical		300.979	-0.618628	0.244491	-2.53026	0.0113977	0.0289054
641536008	20230		hypothetical protein	Hypothetical		451.347	-0.707991	0.122923	-5.75964	8.43e-09	8.53e-08
641536009	20240		FdxN element excision controlling factor protein	Other categories	Other	172.941	-1.04563	0.173424	-6.02932	1.65e-09	1.88e-08
641536016	20310		hypothetical protein	Hypothetical		349.862	-0.616528	0.115589	-5.3338	9.62e-08	8.19e-07
641536034	20490		ABC-transporter ATP-binding protein	Transport and binding proteins		721.636	-0.542462	0.0982677	-5.52025	3.39e-08	3.14e-07
641536035	20500		ABC-transporter ATP-binding protein	Transport and binding proteins		1102.33	-0.919351	0.099562	-9.23396	2.61e-20	9.45e-19
641536037	20520		alpha/beta fold family hydrolase	Other categories	Other	694.213	-0.489943	0.0914884	-5.35525	8.54e-08	7.32e-07
641536039	20540		hypothetical protein	Hypothetical		157.166	-0.591566	0.180849	-3.27105	0.00107149	0.0037528
641536043	20580		hypothetical protein	Hypothetical		90.8795	-0.619802	0.240577	-2.57631	0.00998603	0.0257241
641536049	20640		hypothetical protein	Hypothetical		39.0891	-0.72809	0.293878	-2.47753	0.0132297	0.0328582
641536062	20770		ABC-transporter ATP-binding protein	Transport and binding proteins		809.27	-0.288381	0.094333	-3.05705	0.00223525	0.00707541
641536065	20800		transcription-repair coupling factor	DNA replication, restriction, modification, recombination, and repair		2111.32	-0.957922	0.0870291	-11.0069	3.54e-28	1.95e-26
641536080	20930		transposase	Other categories	Transposon-related functions	49.397	0.753012	0.285018	2.64198	0.0082422	0.0218883
641536087	21000		glycosyl transferase family 2	Other categories	Other	569.867	-0.320795	0.1028	-3.12057	0.00180503	0.0059322
641536088	21010		transposase	Other categories	Transposon-related functions	268.484	-0.35243	0.134761	-2.61523	0.0089168	0.0233442
641536089	21020		hypothetical protein	Hypothetical		233.426	-0.966217	0.369533	-2.61469	0.00893072	0.0233641
641536104	21130		hypothetical protein	Hypothetical		855.556	-0.62706	0.130667	-4.79893	1.6e-06	1.06e-05
641536105	21140		AMP-dependent synthetase and ligase	Other categories	Other	108.492	-0.935229	0.20912	-4.47221	7.74e-06	4.52e-05
641536107	21160		AMP-dependent synthetase and ligase	Other categories	Other	202.227	-0.857261	0.154518	-5.54798	2.89e-08	2.69e-07
641536109	21180		glycine amidinotransferase	Other categories	Other	217.149	0.52901	0.178512	2.96344	0.00304224	0.00919643
641536117	21250		hypothetical protein	Hypothetical		2535.61	-0.773324	0.0618578	-12.5016	7.31e-36	5.87e-34
641536120	21280		glutathione-dependent formaldehyde dehydrogenase	Other categories	Other	956.68	-0.274238	0.101615	-2.69878	0.00695931	0.018875
641536130	21380	metH	5-methyltetrahydrofolate--homocysteine methyltransferase	Amino acid biosynthesis	Aspartate family	3494.84	0.649957	0.0683834	9.50461	2.01e-21	7.81e-20
641536137	21450		hypothetical protein	Hypothetical		573.252	-0.563962	0.115717	-4.87365	1.1e-06	7.54e-06
641536142	21500		putative oxidoreductase	Other categories	Other	2830.17	0.33366	0.0672802	4.95926	7.08e-07	5.11e-06
641536143	21510	aroK	shikimate kinase	Amino acid biosynthesis	Aromatic amino acid family	299.762	-0.637494	0.128436	-4.96351	6.92e-07	5.01e-06
641536144	21520		hypothetical protein	Hypothetical		81.2975	-0.670904	0.240594	-2.78854	0.00529466	0.014953
641536145	21530	hemN	coproporphyrinogen III oxidase, anaerobic	Biosynthesis of cofactors, prosthetic groups, and carriers	Cobalamin, heme, phycobilin and porphyrin	529.109	-0.335883	0.101961	-3.29424	0.00098689	0.00348856
641536151	21590	ycf81	hypothetical protein	Hypothetical		5336.87	0.325634	0.0638089	5.10327	3.34e-07	2.58e-06
641536152	21600		hypothetical protein	Hypothetical		6850.77	0.539826	0.075277	7.17119	7.43e-13	1.3e-11
641536153	21610		glucose inhibited division protein	Cellular processes	Cell division	2112.26	0.29135	0.0740837	3.93271	8.4e-05	0.000388319
641536154	21620		hypothetical protein	Hypothetical		188.98	0.478269	0.145909	3.27787	0.00104595	0.00367624
641536158	21660	recJ	single-strand-DNA-specific exonuclease	Other categories	Other	497.336	-0.718885	0.12506	-5.74834	9.01e-09	9.07e-08
641536160	21680		hypothetical protein	Hypothetical		738.425	-0.2689	0.114591	-2.3466	0.0189456	0.0447761
641536161	21690		two-component hybrid histidine kinase	Regulatory functions		811.601	-0.354458	0.114936	-3.08395	0.00204271	0.00660173
641536162	21700		hypothetical protein	Hypothetical		1490.2	0.510958	0.0846785	6.03409	1.6e-09	1.84e-08
641536166	21740	murG	UDP-N-acetylglucosamine--N-acetylmuramyl- (pentapeptide) pyrophosphoryl-undecaprenol N-acetylglucosamine transferase	Cell envelope	Murein sacculus and peptidoglycan	882.836	-0.308238	0.0844148	-3.65147	0.000260747	0.00106667
641536168	21760		hypothetical protein	Hypothetical		854.84	-0.273227	0.0879186	-3.10773	0.00188529	0.00616308
641536179	21870	ndbA	type 2 NADH dehydrogenase	Other categories	Other	1183.73	-0.217661	0.0778935	-2.79434	0.00520052	0.0147775
641536188	21960		ABC-2 type transport system permease protein	Transport and binding proteins		1444.98	0.976988	0.130427	7.49066	6.85e-14	1.33e-12
641536190	21980		hypothetical protein	Hypothetical		200.523	0.712404	0.149124	4.77726	1.78e-06	1.17e-05
641536195	22030		hypothetical protein	Hypothetical		4617.79	0.809928	0.106746	7.58745	3.26e-14	6.7e-13
641536196	22040		CAB/ELIP/HLIP-related protein	Other categories	Other	557.996	0.788952	0.181141	4.35546	1.33e-05	7.48e-05
641536204	22120		hypothetical protein	Hypothetical		99.1143	-0.505161	0.210186	-2.4034	0.0162435	0.0392436
641536207	22150	radA	DNA repair protein	DNA replication, restriction, modification, recombination, and repair		805.772	-0.25184	0.0845978	-2.97691	0.00291166	0.008867
641536208	22160		two-component response regulator OmpR subfamily	Regulatory functions		2098.31	-0.495109	0.0751403	-6.58913	4.42e-11	6.26e-10
641536217	22250		transposase	Other categories	Transposon-related functions	268.484	-0.35243	0.134761	-2.61523	0.0089168	0.0233442
641536225	22330		hypothetical protein	Hypothetical		134.815	0.44147	0.16684	2.64607	0.0081434	0.0216727
641536231	22390		hypothetical protein	Unknown		870.749	-0.333495	0.0916652	-3.63819	0.000274562	0.00111946
641536244	22520		hypothetical protein	Hypothetical		111.995	0.468244	0.19532	2.39731	0.0165158	0.0397715
641536245	22530		hypothetical protein	Hypothetical		101.348	0.607751	0.218813	2.7775	0.00547793	0.0154234
641536247	22550		molybdopterin binding oxidoreductase	Other categories	Other	356.819	0.680845	0.13785	4.93901	7.85e-07	5.56e-06
641536249	22570		cytochrome P450	Other categories	Other	685.844	0.928823	0.174548	5.32129	1.03e-07	8.73e-07
641536267	22750		hypothetical protein	Unknown		222.728	-0.831405	0.183623	-4.52778	5.96e-06	3.56e-05
641536269	22770		hypothetical protein	Hypothetical		2010.51	1.25462	0.339915	3.69098	0.000223389	0.000930328
641536271	22790		hypothetical protein	Unknown		3477.04	1.33487	0.372075	3.58765	0.000333676	0.00132966
641536272	22800		serine/threonine kinase	Regulatory functions		1646.18	0.475138	0.0768685	6.18117	6.36e-10	7.78e-09
641536276	22840		transposase	Other categories	Transposon-related functions	8205.29	-0.780318	0.305652	-2.55296	0.0106812	0.0273432
641536277	22850	hemB	5-aminolevulinate dehydratase	Biosynthesis of cofactors, prosthetic groups, and carriers	Cobalamin, heme, phycobilin and porphyrin	957.53	0.487178	0.124924	3.89978	9.63e-05	0.000440166
641536278	22860	folE	GTP cyclohydrolase I	Biosynthesis of cofactors, prosthetic groups, and carriers	Folic acid	6602.33	0.276449	0.100757	2.74373	0.00607462	0.0167943
641536281	22890	dnaA	chromosomal replication initiator protein	DNA replication, restriction, modification, recombination, and repair		209.633	-0.547708	0.146726	-3.73287	0.00018931	0.000804731
641536284	22920	ctaA	cytochrome c oxidase subunit XV assembly protein	Other categories	Other	522.169	-0.42602	0.123389	-3.45265	0.000555113	0.00211909
641536285	22930	ctaCI	cytochrome c oxidase subunit II	Photosynthesis and respiration	Respiratory terminal oxidases	1023.61	0.30358	0.0915976	3.31428	0.000918802	0.00327599
641536286	22940	ctaDI	cytochrome c oxidase subunit I	Photosynthesis and respiration	Respiratory terminal oxidases	1567.29	0.291507	0.106342	2.74122	0.00612109	0.0168993
641536288	22960		hypothetical protein	Hypothetical		908.557	0.703898	0.117757	5.97753	2.27e-09	2.54e-08
641536289	22970		isovaleryl-CoA dehydrogenase	Other categories	Other	2768.77	0.336652	0.0674395	4.99192	5.98e-07	4.41e-06
641536290	22980		hypothetical protein	Unknown		285.515	-0.585109	0.174964	-3.34416	0.000825315	0.0030007
641536291	22990		hypothetical protein	Hypothetical		633.242	-0.487529	0.122914	-3.96642	7.3e-05	0.000342019
641536297	23050		ribosomal large subunit pseudouridine synthase D	Other categories	Other	138.09	-0.427162	0.185846	-2.29847	0.0215352	0.0498441
641536299	23070	sufD	Fe-S cluster assembly protein	Other categories	Other	1276.06	0.285796	0.0898109	3.18219	0.00146164	0.004904
641536300	23080		ABC-transporter ATP-binding protein	Transport and binding proteins		695.568	0.896487	0.118019	7.59611	3.05e-14	6.3e-13
641536301	23090	sufB	Fe-S cluster assembly protein	Transport and binding proteins		2479.57	0.62868	0.0768689	8.1786	2.87e-16	7.37e-15
641536303	23110		transposase	Other categories	Transposon-related functions	3888.76	-0.774693	0.288626	-2.68407	0.00727321	0.0196111
641536307	23150		phosphoribosylamine--glycine ligase	Purines, pyrimidines, nucleosides, and nucleotides	Purine ribonucleotide biosynthesis	1856.05	0.272982	0.0979607	2.78664	0.0053257	0.0150291
641536309	23170		transposase	Other categories	Transposon-related functions	732.176	-0.513626	0.127879	-4.01651	5.91e-05	0.000281537
641536316	23240		putative adenylate cyclase family protein	Other categories	Other	1429.79	-0.261799	0.0748288	-3.49864	0.000467644	0.00181267
641536322	23300	psaD	photosystem I subunit II	Photosynthesis and respiration	Photosystem I	31593.3	-0.277488	0.071126	-3.90136	9.57e-05	0.000437847
641536323	23310		iron(III) ABC-transporter permease protein	Transport and binding proteins		269.815	0.469947	0.125494	3.74476	0.000180565	0.000775588
641536325	23330	trpG	anthranilate synthase component II	Amino acid biosynthesis	Aromatic amino acid family	1350.57	-0.237684	0.0847131	-2.80575	0.00501993	0.014334
641536326	23340		hypothetical protein	Hypothetical		650.934	-0.405399	0.100912	-4.01733	5.89e-05	0.000280917
641536327	23350		cell envelope-related transcriptional attenuator	Other categories	Other	3194.24	-0.360963	0.111159	-3.24728	0.00116513	0.00404132
641536328	23360		hypothetical protein	Hypothetical		193.147	0.379646	0.147635	2.57152	0.0101253	0.0260466
641536340	23480	mutS	DNA mismatch repair protein	Other categories	Other	1545.99	-0.592194	0.0771854	-7.67235	1.69e-14	3.61e-13
641536342	23500		two-component sensor histidine kinase	Regulatory functions		256.731	-0.570429	0.170129	-3.35293	0.00079961	0.00291298
641536349	23570		3-beta hydroxysteroid dehydrogenase/isomerase	Other categories	Other	1069.64	0.258085	0.105335	2.45013	0.0142803	0.0350276
641536351	23590		GTP-binding protein TypA/BipA homolog	Translation	Protein modification and translation factors	9885.88	0.510672	0.0535931	9.52869	1.59e-21	6.26e-20
641536352	23600		ribose-phosphate pyrophosphokinase	Purines, pyrimidines, nucleosides, and nucleotides	Purine ribonucleotide biosynthesis	12551.1	0.284358	0.0679368	4.18563	2.84e-05	0.000146924
641536365	23730		hypothetical protein	Hypothetical		116.938	0.579639	0.201128	2.88194	0.00395234	0.0115873
641536368	23760		hypothetical protein	Hypothetical		185.641	-1.66825	0.193146	-8.63727	5.76e-18	1.67e-16
641536369	23770	ndhD5b	NADH dehydrogenase subunit 4	Photosynthesis and respiration	NADH dehydrogenase	848.42	0.235095	0.094609	2.48491	0.0129583	0.0323433
641536370	23780		putative multicomponent Na+:H+ antiporter subunit C	Other categories	Other	185.641	-1.66825	0.193146	-8.63727	5.76e-18	1.67e-16
641536371	23790	ndhD5a	NADH dehydrogenase subunit 4	Photosynthesis and respiration	NADH dehydrogenase	65.2845	0.740864	0.30854	2.40119	0.0163417	0.0394035
641536379	23870		hypothetical protein	Hypothetical		629.358	-0.349047	0.113233	-3.08254	0.00205239	0.00660744
641536380	23880	zam	protein conferring resistance to acetazolamide Zam	Other categories	Drug and analog sensitivity	2967.66	0.437986	0.0828703	5.2852	1.26e-07	1.04e-06
641536382	23900		hypothetical protein	Hypothetical		529.849	0.417369	0.0980068	4.25857	2.06e-05	0.000109825
641536387	23950		hypothetical protein	Hypothetical		978.693	0.277743	0.081134	3.42327	0.000618737	0.00232514
641536395	24030		putative O-antigen polymerase	Other categories	Other	477.08	0.437864	0.106258	4.12076	3.78e-05	0.000188508
641536396	24040		hypothetical protein	Hypothetical		1664.37	0.474681	0.0756959	6.2709	3.59e-10	4.46e-09
641536399	24070		ABC-transporter ATP-binding protein	Transport and binding proteins		1801.33	-0.230866	0.0720496	-3.20427	0.00135406	0.00459312
641536401	24090		hypothetical protein	Hypothetical		489.671	-0.34866	0.102669	-3.39596	0.000683884	0.00254152
641536402	24100		hypothetical protein	Hypothetical		718.562	-0.472778	0.0912663	-5.1802	2.22e-07	1.78e-06
641536403	24110		hypothetical protein	Unknown		1685.3	-0.735138	0.128085	-5.73946	9.5e-09	9.51e-08
641536406	24140	rodA	rod shape-determining protein	Other categories	Other	1311.32	0.221619	0.0859726	2.57779	0.00994353	0.0256504
641536407	24150		MRP protein homolog	Other categories	Drug and analog sensitivity	1743.18	0.284119	0.0826338	3.4383	0.000585382	0.00222013
641536413	24210		hydrophobic amino acid uptake ABC-transporter	Other categories	Other	1723.16	0.271305	0.105218	2.57851	0.00992267	0.0256145
641536415	24230	ureG	urease accessory protein G	Central intermediary metabolism	Other	388.777	-0.573741	0.119545	-4.79938	1.59e-06	1.06e-05
641536416	24240		septum formation protein	Other categories	Other	194.737	0.384008	0.149739	2.56451	0.0103323	0.026542
641536418	24260	psbP	photosystem II oxygen-evolving complex 23K protein	Photosynthesis and respiration	Photosystem II	624.223	0.332207	0.0965258	3.44164	0.000578208	0.00219969
641536419	24270		periplasmic protein	Other categories	Other	2023.2	0.232569	0.0671136	3.46531	0.000529628	0.00203585
641536426	24340		hypothetical protein	Hypothetical		239.972	-0.3677	0.146568	-2.50873	0.0121165	0.0305102
641536428	24360		hypothetical protein	Hypothetical		211.678	0.496771	0.209948	2.36616	0.0179738	0.0428355
641536433	24410	argB	N-acetylglutamate kinase	Amino acid biosynthesis	Glutamate family / Nitrogen assimilation	902.52	0.74668	0.079985	9.33526	1.01e-20	3.68e-19
641536434	24420		N-acyl-L-amino acid amidohydrolase	Amino acid biosynthesis	Glutamate family / Nitrogen assimilation	1311.14	0.83578	0.101937	8.199	2.42e-16	6.26e-15
641536436	24440		hypothetical protein	Unknown		40242.1	0.304587	0.0633224	4.8101	1.51e-06	1e-05
641536437	24450	cpcB1	phycocyanin beta subunit	Photosynthesis and respiration	Phycobilisome	170368	0.474085	0.0837766	5.65892	1.52e-08	1.48e-07
641536438	24460	cpcA1	phycocyanin alpha subunit	Photosynthesis and respiration	Phycobilisome	182428	0.323809	0.098183	3.29802	0.000973689	0.00344522
641536440	24480	cpcC1	phycobilisome rod linker polypeptide	Photosynthesis and respiration	Phycobilisome	31898	0.680393	0.0806011	8.44148	3.13e-17	8.7e-16
641536441	24490		riboflavin biosynthesis protein	Biosynthesis of cofactors, prosthetic groups, and carriers	Riboflavin	1772.72	-0.200317	0.0744966	-2.68894	0.00716789	0.0193696
641536443	24510	ddl	D-alanine--D-alanine ligase	Other categories	Other	1336.8	-0.244515	0.0840194	-2.91022	0.0036117	0.010699
641536444	24520		hypothetical protein	Hypothetical		1558.86	-0.669184	0.130129	-5.14245	2.71e-07	2.14e-06
641536445	24530		heat shock protein DnaJ-like	Cellular processes	Chaperones	1340.57	-0.851999	0.138205	-6.16477	7.06e-10	8.55e-09
641536446	24540		hypothetical protein	Unknown		211.011	-0.356586	0.150844	-2.36393	0.0180821	0.043066
641536498	25040	murC	UDP-N-acetylmuramate-alanine ligase	Other categories	Other	9088.02	0.68641	0.0561787	12.2183	2.48e-34	1.87e-32
641536499	25050		hypothetical protein	Unknown		583.38	-0.436555	0.131047	-3.3313	0.000864419	0.00312137
641536506	25120		hypothetical protein	Unknown		1049.87	-1.49497	0.288351	-5.18456	2.17e-07	1.74e-06
641536515	25210		hypothetical protein	Hypothetical		2738.44	0.200027	0.0858071	2.33113	0.0197466	0.0463664
641536516	25220		hypothetical protein	Hypothetical		128.562	-0.41568	0.176304	-2.35774	0.0183864	0.0436617
641536521	25270		hypothetical protein	Hypothetical		640.794	0.546548	0.110169	4.96102	7.01e-07	5.07e-06
641536525	25310		FHA domain containing protein	Other categories	Other	573.87	-0.279717	0.09623	-2.90675	0.00365203	0.0108098
641536527	25330	pdxA	pyridoxal phosphate biosynthetic protein	Biosynthesis of cofactors, prosthetic groups, and carriers	Pyridoxine	1903.52	-0.288929	0.0850675	-3.39646	0.000682632	0.00254152
641536528	25340		succinate-semialdehyde dehydrogenase	Other categories	Other	1527.05	0.616712	0.111832	5.51461	3.5e-08	3.23e-07
641536530	25360		hypothetical protein	Hypothetical		967.615	1.51309	0.127741	11.845	2.28e-32	1.56e-30
641536531	25370		hypothetical protein	Hypothetical		2402.94	1.88952	0.0998343	18.9266	6.89e-80	1.82e-77
641536534	25400	lysA	diaminopimelate decarboxylase	Amino acid biosynthesis	Branched chain family	3263.02	0.609139	0.0723117	8.42379	3.64e-17	1e-15
641536535	25410		hypothetical protein	Hypothetical		1016.41	-0.329445	0.0928194	-3.54931	0.000386236	0.00152431
641536536	25420		hypothetical protein	Other categories	Other	1278.66	-0.192335	0.0798336	-2.40919	0.0159878	0.0387525
641536537	25430	psb28	photosystem II 13 kDa protein	Photosynthesis and respiration	Photosystem II	524.299	-0.400033	0.125273	-3.19328	0.00140669	0.00474116
641536539	25450		hypothetical protein	Hypothetical		4012.46	-0.767308	0.0577268	-13.292	2.57e-40	2.64e-38
641536541	25470		hypothetical protein	Hypothetical		209.616	-0.485535	0.162001	-2.99712	0.00272547	0.00839691
641536545	25510		hypothetical protein	Hypothetical		191.9	-0.599399	0.217492	-2.75596	0.00585207	0.0162783
641536553	25590		hypothetical protein	Hypothetical		654.094	-0.289823	0.103299	-2.80567	0.00502117	0.014334
641536560	25660		hypothetical protein	Hypothetical		1535.81	-0.346838	0.0858145	-4.04172	5.31e-05	0.000255881
641536563	25690	cobM	precorrin-4 C11-methyltransferase	Other categories	Other	474.734	-0.492143	0.124587	-3.95019	7.81e-05	0.000363759
641536566	25720		deoxyribodipyrimidine photolyase-related protein	Other categories	Other	681.655	0.263913	0.099025	2.66512	0.00769608	0.0206204
641536568	25740		hypothetical protein	Hypothetical		938.628	-0.304526	0.0796689	-3.82239	0.000132164	0.000580514
641536571	25770		glycerol dehydrogenase	Fatty acid, phospholipid and sterol metabolism		884.103	0.343134	0.0915699	3.74724	0.000178792	0.00076887
641536575	25810		hypothetical protein	Hypothetical		121.944	-0.596585	0.197486	-3.02089	0.00252031	0.00783014
641536584	25900		hypothetical protein	Hypothetical		226.509	0.693671	0.14719	4.71277	2.44e-06	1.58e-05
641536585	25910		hypothetical protein	Hypothetical		220.781	0.427495	0.155271	2.75322	0.00590115	0.0163778
641536586	25920		hypothetical protein	Hypothetical		119.708	0.487225	0.186489	2.61262	0.00898524	0.0234735
641536589	25950		ATP-dependent Clp protease ATPase subunit	Translation	Degradation of proteins, peptides, and glycopeptides	3241.14	1.10565	0.0834891	13.2431	4.95e-40	4.94e-38
641536598	26040		hypothetical protein	Hypothetical		1353.97	0.278805	0.0808857	3.4469	0.000567051	0.0021617
641536599	26050		anti-sigma-factor antagonist and sugar transfersase	Cell envelope	Surface polysaccharides, lipopolysaccharides and antigens	3973.72	0.200939	0.0734458	2.73588	0.00622135	0.0171249
641536606	26120	aroB	3-dehydroquinate synthase	Amino acid biosynthesis	Aromatic amino acid family	723.581	0.211117	0.0906258	2.32954	0.0198303	0.0464804
641536610	26160		hypothetical protein	Hypothetical		357.166	-0.448942	0.1293	-3.4721	0.000516397	0.0019914
641536627	26330		hypothetical protein	Hypothetical		17132.9	-0.345543	0.0932039	-3.70739	0.000209405	0.000879027
641536635	26400		periplasmic carboxyl-terminal protease	Translation	Degradation of proteins, peptides, and glycopeptides	10226.2	0.596633	0.0720465	8.28122	1.22e-16	3.22e-15
641536636	26410	ftzQ	cell division protein	Cellular processes	Cell division	599.692	0.341187	0.101124	3.37396	0.000740962	0.00272638
641536637	26420	ftsZ	cell division protein	Cellular processes	Cell division	5780.06	0.361601	0.0683993	5.28663	1.25e-07	1.04e-06
641536638	26430		phosphomethylpyrimidine kinase	Other categories	Other	1187.2	0.200078	0.0838181	2.38705	0.0169842	0.0407664
641536649	26540		hypothetical protein	Unknown		246.272	-0.489748	0.195704	-2.50249	0.0123322	0.0309899
641536670	26750		hypothetical protein	Hypothetical		248.947	-0.819956	0.187038	-4.3839	1.17e-05	6.64e-05
641536672	26770		hypothetical protein	Hypothetical		791.506	-0.930728	0.111343	-8.3591	6.32e-17	1.7e-15
641536673	26780		lysyl-tRNA synthetase	Other categories	Other	4631.7	-0.15852	0.0630998	-2.51222	0.0119976	0.030252
641536674	26790		hypothetical protein	Hypothetical		60531.7	-0.786629	0.102299	-7.68947	1.48e-14	3.19e-13
641536675	26800		AAA famiry ATPase central region	Other categories	Other	28449.6	-0.313604	0.0807257	-3.88481	0.00010241	0.00046589
641536676	26810		hypothetical protein	Hypothetical		12244.4	-0.394222	0.077279	-5.10128	3.37e-07	2.6e-06
641536680	26850		amino-acid ABC-transporter permease protein	Transport and binding proteins		350.886	-0.347396	0.115782	-3.00044	0.00269586	0.00831263
641536685	26900		transposase	Other categories	Transposon-related functions	280.183	0.469383	0.146728	3.199	0.00137903	0.00465218
641536691	26960		hypothetical protein	Hypothetical		203.534	-0.44524	0.183794	-2.4225	0.0154143	0.0375349
641536703	27080		transposase	Other categories	Transposon-related functions	564.129	-0.339732	0.115362	-2.94492	0.00323042	0.009686
641536704	27090		hypothetical protein	Hypothetical		414.186	-0.346639	0.120206	-2.88372	0.00393008	0.0115312
641536706	27110		transposase	Other categories	Transposon-related functions	220.194	-0.707041	0.155181	-4.55623	5.21e-06	3.14e-05
641536712	27160	glk	glucokinase	Energy metabolism	Glycolysis	878.518	-0.470184	0.112885	-4.16515	3.11e-05	0.00015811
641536713	27170		hypothetical protein	Hypothetical		972.059	-0.348762	0.0821778	-4.24399	2.2e-05	0.000116372
641536726	27290	ndhF4	NADH dehydrogenase subunit 5 NdhF4	Photosynthesis and respiration	NADH dehydrogenase	4307.49	-0.199173	0.0619572	-3.21469	0.00130584	0.00446644
641536728	27310		hypothetical protein	Hypothetical		564.507	-0.543743	0.10098	-5.38467	7.26e-08	6.31e-07
641536741	27440	trmD	tRNA (guanine-N1)-methyltransferase	Translation	Aminoacyl tRNA synthetases and tRNA modification	1257.28	-0.524347	0.0968462	-5.41422	6.16e-08	5.47e-07
641536742	27450	cphB	cyanophycinase	Other categories	Adaptations and atypical conditions	2526.16	-0.569967	0.112724	-5.05633	4.27e-07	3.27e-06
641536748	27510		putative sugar kinase	Other categories	Other	1984.59	0.533764	0.0939676	5.6803	1.34e-08	1.32e-07
641536754	27570		hypothetical protein	Hypothetical		251.781	0.433881	0.156674	2.76932	0.00561734	0.0157558
641536756	27590		hypothetical protein	Hypothetical		398.979	-0.363818	0.147755	-2.4623	0.0138051	0.03402
641536796	27990		porin type major outer membrane protein	Cell envelope	Membranes, lipoproteins, and porins	27519.7	1.01539	0.0855185	11.8734	1.63e-32	1.13e-30
641536802	28050	glgC	glucose-1-phosphate adenylyltransferase	Other categories	Other	10341.1	0.402256	0.0532035	7.56071	4.01e-14	8.09e-13
641536804	28070		dihydrouridine synthase TIM-barrel protein	Other categories	Other	428.242	-0.57593	0.115273	-4.99621	5.85e-07	4.32e-06
641536805	28080		hypothetical protein	Hypothetical		404.321	-0.478922	0.125338	-3.82103	0.000132893	0.000581863
641536813	28160		hypothetical protein	Hypothetical		508.082	0.34207	0.111584	3.06557	0.00217254	0.0069184
641536814	28170	hisC	histidinol-phosphate aminotransferase	Other categories	Other	2446.93	0.426431	0.0991239	4.302	1.69e-05	9.28e-05
641536816	28190		alpha/beta fold family hydrolase	Other categories	Other	579.978	-0.594324	0.102653	-5.78963	7.05e-09	7.24e-08
641536819	28220		hypothetical protein	Hypothetical		708.351	-0.415861	0.102774	-4.04636	5.2e-05	0.000251855
641536821	28240		hypothetical protein	Hypothetical		1099.55	-0.365916	0.0947654	-3.86128	0.000112792	0.000507663
641536822	28250		ferric uptake regulator	Other categories	Other	703.168	-0.529411	0.0947807	-5.58564	2.33e-08	2.19e-07
641536827	28300	recN	DNA repair protein	DNA replication, restriction, modification, recombination, and repair		679.419	-0.498313	0.100656	-4.95064	7.4e-07	5.3e-06
641536832	28350	cysS	cysteinyl-tRNA synthetase	Translation	Aminoacyl tRNA synthetases and tRNA modification	1104.18	-0.620564	0.0886903	-6.99698	2.62e-12	4.31e-11
641536835	28380		orotate phosphoribosyltransferase	Other categories	Other	2261.82	0.232615	0.0756086	3.07657	0.00209398	0.00670872
641536836	28390		hypothetical protein	Hypothetical		774.318	0.318012	0.103648	3.06818	0.00215364	0.00686415
641536840	28430		carbamoyl-phosphate synthase small chain	Energy metabolism	Amino acids and amines	1569.07	-0.472968	0.122801	-3.85149	0.000117401	0.00052567
641536850	28520	recO	DNA repair protein	DNA replication, restriction, modification, recombination, and repair		229.573	-0.608443	0.144846	-4.20062	2.66e-05	0.000138688
641536851	28530		major facilitator superfamily protein	Other categories	Other	1271.97	0.401258	0.104874	3.82609	0.000130192	0.000573902
641536852	28540		hypothetical protein	Hypothetical		114.159	-0.537676	0.198384	-2.71028	0.00672256	0.0183
641536854	28560		hypothetical protein	Hypothetical		529.373	-0.865588	0.114975	-7.52851	5.13e-14	1.01e-12
641536864	28660		hypothetical protein	Hypothetical		4547.49	-0.315636	0.0646125	-4.88506	1.03e-06	7.13e-06
641536866	28680		tetratricopeptide repeat protein	Other categories	Other	2227.39	0.395475	0.0695987	5.68221	1.33e-08	1.31e-07
641536867	28690		bacterioferritin	Other categories	Other	987.235	0.432424	0.0895919	4.82659	1.39e-06	9.28e-06
641536875	28770		cytosine-specific methyltransferase	Other categories	Other	372.289	-0.504562	0.12928	-3.90285	9.51e-05	0.000435702
641536887	28890		hypothetical protein	Unknown		5415.12	-1.28486	0.299523	-4.2897	1.79e-05	9.75e-05
641536891	28930		thioredoxin-like	Other categories	Other	1215.87	0.206696	0.0750626	2.75366	0.00589337	0.0163685
641536892	28940	btpA	photosystem I biogenesis protein	Photosynthesis and respiration	Photosystem I	1797.61	-0.91905	0.0823448	-11.161	6.33e-29	3.65e-27
641536894	28960		ATP-dependent RNA helicase	Other categories	Other	12663	0.846103	0.0813541	10.4002	2.47e-25	1.19e-23
641536895	28970		hypothetical protein	Hypothetical		204.106	-0.722043	0.154812	-4.66401	3.1e-06	1.97e-05
641536896	28980		hypothetical protein	Hypothetical		493.433	-0.387885	0.10559	-3.67351	0.000239244	0.000987449
641536902	29040		adenine specific DNA methyltransferase	Other categories	Other	830.707	-0.379929	0.0923749	-4.1129	3.91e-05	0.000193649
641536904	29060	petC2	cytochrome b6-f complex alternative iron-sulfur subunit	Photosynthesis and respiration	Cytochrome b6/f complex	461.777	-0.668422	0.105942	-6.30933	2.8e-10	3.51e-09
641536909	29110	glsF	ferredoxin-dependent glutamate synthase	Amino acid biosynthesis	Glutamate family / Nitrogen assimilation	5710.07	0.476504	0.071419	6.67195	2.52e-11	3.72e-10
641536945	29470		hypothetical protein	Hypothetical		844.107	0.452511	0.106439	4.25137	2.12e-05	0.000113093
641536948	29500		hypothetical protein	Hypothetical		732.823	0.377883	0.104898	3.6024	0.000315291	0.00126322
641536956	29580		hypothetical protein	Unknown		209.442	-0.335539	0.143961	-2.33076	0.019766	0.0463664
641536965	29670		transposase	Other categories	Transposon-related functions	668.349	-0.464972	0.110277	-4.21639	2.48e-05	0.000130629
641536987	29890		hypothetical protein	Hypothetical		1875.92	0.523133	0.0968635	5.40072	6.64e-08	5.82e-07
641536988	29900		GDP-fucose synthetase	Cell envelope	Surface polysaccharides, lipopolysaccharides and antigens	1863.2	0.37106	0.0766963	4.83804	1.31e-06	8.87e-06
641536989	29910		GDP-mannose 4,6-dehydratase	Energy metabolism	Sugars	3358.96	0.722585	0.0710123	10.1755	2.55e-24	1.15e-22
641536992	29940		hypothetical protein	Hypothetical		880.081	-0.44971	0.125737	-3.5766	0.000348095	0.00138265
641536997	29990		transposase	Other categories	Transposon-related functions	280.183	0.469383	0.146728	3.199	0.00137903	0.00465218
641536999	30010	hemA	transfer RNA-Gln reductase	Translation	Aminoacyl tRNA synthetases and tRNA modification	3505.69	0.248859	0.0633151	3.93049	8.48e-05	0.000391445
641537000	30020	glpX	fructose-1,6-/sedoheptulose-1,7-bisphosphatase	Other categories	Other	39507.5	0.81163	0.0694291	11.6901	1.43e-31	9.45e-30
641537003	30050		ferripyochelin binding protein	Other categories	Other	757.447	-0.684313	0.154139	-4.43958	9.01e-06	5.21e-05
641537016	30180	infC	initiation factor IF-3	Translation	Protein modification and translation factors	6222.7	0.325708	0.101042	3.22348	0.00126644	0.00434376
641537018	30200		probable potassium channel protein	Transport and binding proteins		799.707	-0.380845	0.0993942	-3.83166	0.000127279	0.000563752
641537030	30320		transposase	Other categories	Transposon-related functions	1519.91	-0.283411	0.0758579	-3.73608	0.000186913	0.000798214
641537032	30340		transposase	Other categories	Transposon-related functions	157.15	-0.552205	0.188907	-2.92316	0.00346503	0.0102892
641537042	30440	mraW	S-adenosyl-L-methionine-dependent methyltransferase	Other categories	Other	728.791	-0.240433	0.0946735	-2.5396	0.011098	0.0283121
641537043	30450		hypothetical protein	Hypothetical		3627.29	-0.345536	0.0756893	-4.56519	4.99e-06	3.04e-05
641537047	30490		hypothetical protein	Unknown		81.9359	-0.651122	0.253884	-2.56464	0.0103283	0.026542
641537048	30500		hypothetical protein	Hypothetical		525.517	-0.453671	0.124055	-3.65701	0.000255172	0.00104618
641537049	30510	htrA	serine protease	Translation	Degradation of proteins, peptides, and glycopeptides	3165.9	0.826114	0.325591	2.53728	0.0111718	0.0284415
641537050	30520		hypothetical protein	Unknown		99.8391	0.829623	0.271122	3.05996	0.00221364	0.00701302
641537052	30540	frr	ribosome releasing factor	Translation	Protein modification and translation factors	2380.43	0.36645	0.088959	4.11931	3.8e-05	0.000189182
641537054	30560		hypothetical protein	Hypothetical		2480.6	0.398718	0.0911668	4.3735	1.22e-05	6.93e-05
641537055	30570	aroQ	3-dehydroquinate dehydratase	Amino acid biosynthesis	Aromatic amino acid family	694.986	-0.3071	0.103018	-2.98103	0.0028728	0.00877036
641537058	30600		serine/threonine protein kinase	Regulatory functions		792.174	0.423598	0.0865049	4.89681	9.74e-07	6.78e-06
641537059	30610		hypothetical protein	Hypothetical		13830.4	-0.592745	0.12273	-4.82966	1.37e-06	9.17e-06
641537060	30620	hhoA	periplasmic protease	Translation	Degradation of proteins, peptides, and glycopeptides	2240.61	1.46763	0.139466	10.5232	6.75e-26	3.42e-24
641537061	30630		hypothetical protein	Hypothetical		346.196	-0.301693	0.115695	-2.60766	0.00911632	0.0237655
641537062	30640		DEAD/DEAH box helicase-like protein	Other categories	Other	885.348	-0.335102	0.0908066	-3.69029	0.000224001	0.000930775
641537068	30700		hypothetical protein	Hypothetical		687.266	0.259431	0.0885852	2.92861	0.00340481	0.0101594
641537069	30710		hypothetical protein	Hypothetical		335.589	0.498058	0.140227	3.55179	0.00038262	0.00151327
641537082	30840		CRISPR-associated TM1814 family protein	Other categories	Other	87.8956	0.588023	0.236717	2.48408	0.0129887	0.0323753
641537085	30870	cas2	CRISPR-associated protein Cas2	Other categories	Other	262.377	-0.562949	0.160733	-3.50238	0.000461119	0.00179114
641537086	30880		hypothetical protein	Unknown		139.51	-0.58275	0.190398	-3.06069	0.00220828	0.00700711
641537109	31110		hypothetical protein	Hypothetical		133.102	0.700854	0.173082	4.04925	5.14e-05	0.000249088
641537111	31130		NAD+ dependent glycerol-3-phosphate dehydrogenase	Fatty acid, phospholipid and sterol metabolism		393.512	-0.306231	0.117686	-2.6021	0.0092655	0.0241203
641537112	31140		hypothetical protein	Unknown		355.11	-0.402756	0.162548	-2.47776	0.0132211	0.0328582
641537115	31170		ABC-transporter membrane fusion protein	Transport and binding proteins		3273.89	0.330379	0.0640451	5.15855	2.49e-07	1.98e-06
641537116	31180		tetratricopeptide repeat protein	Other categories	Other	813.392	0.330775	0.105472	3.13614	0.00171185	0.00565111
641537119	31210		virulence-associated protein VapB-like protein	Other categories	Other	127.687	0.429336	0.17759	2.41756	0.0156248	0.0379974
641537125	31270		S-layer region-like precursor	Other categories	Other	345.843	0.345717	0.137496	2.51438	0.011924	0.0301282
641537127	31290	hemE	uroporphyrinogen decarboxylase	Biosynthesis of cofactors, prosthetic groups, and carriers	Cobalamin, heme, phycobilin and porphyrin	3896.23	0.280753	0.084677	3.31558	0.000914538	0.00327038
641537128	31300		NAD-dependent epimerase/dehydratase	Other categories	Other	703.688	0.279877	0.100275	2.7911	0.00525291	0.014892
641537133	31350		lytic transglycosylase catalytic precursor	Cell envelope	Murein sacculus and peptidoglycan	2660.71	0.391613	0.0848508	4.61532	3.92e-06	2.44e-05
641537136	31380	purC	phosphoribosyl aminoidazole succinocarboxamide synthetase	Purines, pyrimidines, nucleosides, and nucleotides	Purine ribonucleotide biosynthesis	271.062	-0.816663	0.139824	-5.84064	5.2e-09	5.44e-08
641537141	31430	thrS	threonyl-tRNA synthetase	Translation	Aminoacyl tRNA synthetases and tRNA modification	1918.53	0.329624	0.0717648	4.59311	4.37e-06	2.7e-05
641537144	31460		cobalamin synthesis protein cobW homolog	Biosynthesis of cofactors, prosthetic groups, and carriers	Cobalamin, heme, phycobilin and porphyrin	2103.7	0.338822	0.0833402	4.06553	4.79e-05	0.000232929
641537146	31480		aminopeptidase	Translation	Degradation of proteins, peptides, and glycopeptides	1225.09	0.402435	0.0810107	4.96767	6.78e-07	4.94e-06
641537150	31520		sulfate transport system permease protein	Transport and binding proteins		41.5378	1.0915	0.296142	3.68575	0.000228033	0.000946467
641537154	31560		hypothetical protein	Hypothetical		697.303	-0.393936	0.0998681	-3.94456	7.99e-05	0.000371948
641537155	31570	rnc	ribonuclease III	Transcription	Degradation of RNA	506.753	-0.340783	0.110246	-3.09112	0.00199404	0.00647275
641537156	31580		hypothetical protein	Unknown		107.473	-0.443495	0.189028	-2.34619	0.0189665	0.0447968
641537167	31690	feoB	ferrous iron transport protein B	Other categories	Other	1045.25	0.403749	0.0879082	4.59285	4.37e-06	2.7e-05
641537168	31700	feoA	ferrous iron transport protein A	Other categories	Other	316.192	0.503424	0.153991	3.26917	0.00107864	0.00377318
641537173	31750	kaiC	circadian clock protein KaiC homolog	Other categories	Other	1534.92	-0.364588	0.107883	-3.37947	0.000726266	0.00268551
641537174	31760		hypothetical protein	Hypothetical		86.866	-0.702722	0.21425	-3.27992	0.00103837	0.00365656
641537178	31800	psaE	photosystem I reaction center subunit IV	Photosynthesis and respiration	Photosystem I	13445.6	-0.454471	0.0863327	-5.26418	1.41e-07	1.16e-06
641537179	31810		hypothetical protein	Hypothetical		515.161	0.272731	0.114563	2.38061	0.0172838	0.0414048
641537184	31860		hypothetical protein	Hypothetical		166.941	-0.600856	0.155873	-3.85477	0.00011584	0.000519312
641537185	31870		hypothetical protein	Hypothetical		3658.89	-0.359202	0.0972721	-3.69276	0.000221837	0.000924905
641537186	31880		Mo-dependent nitrogenase-like	Other categories	Other	1180.33	0.340001	0.136756	2.48619	0.012912	0.0322495
641537194	31960	secA	preprotein translocase SecA subunit	Cellular processes	Protein and peptide secretion	5499.47	0.402775	0.0549693	7.32726	2.35e-13	4.32e-12
641537197	31990		adenine specific DNA methyltransferase	Other categories	Other	461.056	-0.305753	0.111601	-2.73969	0.00614971	0.016953
641537203	32050		hypothetical protein	Hypothetical		418.062	0.79512	0.104915	7.57871	3.49e-14	7.08e-13
641537208	32100		FAD dependent oxidoreductase	Other categories	Other	386.08	0.796025	0.123647	6.43789	1.21e-10	1.63e-09
641537209	32110		hypothetical protein	Hypothetical		762.437	1.7155	0.118575	14.4676	1.94e-47	2.56e-45
641537210	32120	pheS	phenylalanyl-tRNA synthetase alpha chain	Translation	Aminoacyl tRNA synthetases and tRNA modification	844.032	0.443251	0.0947896	4.67616	2.92e-06	1.86e-05
641537217	32190		hypothetical protein	Other categories	Other	2074.62	-0.172454	0.0682719	-2.52598	0.0115376	0.0292116
641537220	32220	ribH	riboflavin synthase beta subunit	Biosynthesis of cofactors, prosthetic groups, and carriers	Riboflavin	2160.57	0.282124	0.0822129	3.43162	0.000599977	0.00227314
641537222	32240		hypothetical protein	Unknown		362.881	0.442648	0.122314	3.61894	0.000295816	0.00119687
641537224	32250		hypothetical protein	Hypothetical	Other	430.762	-0.515283	0.116704	-4.41531	1.01e-05	5.8e-05
641537225	32260	proA	gamma-glutamyl phosphate reductase	Other categories		935.131	-0.414995	0.0905562	-4.58273	4.59e-06	2.82e-05
641537230	32310	ndhF1	NADH dehydrogenase subunit 5	Photosynthesis and respiration		20151.7	0.381529	0.079123	4.82197	1.42e-06	9.48e-06
641537233	32340		hypothetical protein	Other categories	Protein and peptide secretion	279.486	-0.69013	0.260678	-2.64744	0.0081103	0.0216002
641537242	32430	rpsD	30S ribosomal protein S4	Translation		12008.6	0.192996	0.0795054	2.42746	0.015205	0.0370986
641537243	32440		hypothetical protein	Hypothetical		746.147	0.521031	0.0998795	5.21659	1.82e-07	1.49e-06
641537245	32460		aldo/keto reductase family oxidoreductase	Other categories	Glycolysis	912.879	-0.445938	0.104781	-4.25589	2.08e-05	0.00011099
641537246	32470	fbaA	fructose-bisphosphate aldolase class II	Energy metabolism	Degradation of proteins, peptides, and glycopeptides	43956.5	0.901443	0.0618143	14.5831	3.6e-48	4.92e-46
641537247	32480	ctpA	carboxyl-terminal processing protease	Translation	Other	3202.7	0.189498	0.0644436	2.94053	0.00327653	0.00980042
641537248	32490		periplasmic binding protein	Other categories	Transposon-related functions	4191.98	0.821427	0.0728292	11.2788	1.67e-29	1.01e-27
641537249	32500		transposase	Other categories		501.893	-0.567368	0.136219	-4.16513	3.11e-05	0.00015811
641537258	32590		hypothetical protein	Hypothetical		225.846	-0.635157	0.148795	-4.26866	1.97e-05	0.000106047
641537263	32640		hypothetical protein	Hypothetical		3052.91	0.473219	0.087992	5.37798	7.53e-08	6.52e-07
641537264	32650		hypothetical protein	Unknown	Molybdopterin	253.399	0.671669	0.149092	4.50506	6.64e-06	3.93e-05
641537265	32660	moeB	molybdopterin biosynthesis protein	Biosynthesis of cofactors, prosthetic groups, and carriers	Amino acids and amines	8087.64	0.725998	0.085723	8.46912	2.47e-17	6.92e-16
641537276	32770		transposase	Other categories		1006.41	-0.463269	0.0824429	-5.61927	1.92e-08	1.83e-07
641537278	32790		hypothetical protein	Hypothetical		613.463	0.32467	0.130319	2.49135	0.0127259	0.0318707
641537293	32940		protein-tyrosine kinase	Other categories		4428.14	0.662746	0.108825	6.09005	1.13e-09	1.33e-08
641537294	32950		deoxyribodipyrimidine photolyase	DNA replication, restriction, modification, recombination, and repair	Quinolinate	549.798	-0.475609	0.112133	-4.24149	2.22e-05	0.000117511
641537298	32990	psbB	photosystem II core light harvesting protein	Photosynthesis and respiration	Photosystem II	62805.2	0.654995	0.103578	6.3237	2.55e-10	3.22e-09
641537299	33000	psbJ	photosystem II reaction center protein J	Photosynthesis and respiration	Photosystem II	772.695	0.313838	0.097764	3.21016	0.00132662	0.00452496
641537300	33010	psbL	photosystem II reaction center protein L	Photosynthesis and respiration	Photosystem II	1842.95	0.407027	0.0795672	5.11551	3.13e-07	2.44e-06
641537302	33030	psbE	photosystem II cytochrome b559 alpha subunit	Photosynthesis and respiration	Other	5397.27	0.395945	0.0869291	4.5548	5.24e-06	3.16e-05
641537303	33040		hypothetical protein	Hypothetical		4035.38	0.401328	0.100407	3.99701	6.41e-05	0.000303407
641537304	33050		hypothetical protein	Hypothetical		339.476	0.628321	0.116826	5.37827	7.52e-08	6.52e-07
641537305	33060		hypothetical protein	Hypothetical		1523.77	0.50142	0.0976806	5.13326	2.85e-07	2.23e-06
641537306	33070		membrane-associated rubredoxin	Fatty acid, phospholipid and sterol metabolism		1061.06	0.707624	0.101482	6.97292	3.1e-12	5.1e-11
641537328	33290		hypothetical protein	Hypothetical	Transposon-related functions	146.524	-0.553649	0.201466	-2.7481	0.00599417	0.0165986
641537331	33320		hypothetical protein	Hypothetical	Other	269.209	-0.451363	0.16011	-2.81908	0.00481617	0.0138855
641537332	33330		RNA-directed DNA polymerase	Other categories	Transposon-related functions	6954.54	-0.568512	0.14176	-4.0104	6.06e-05	0.000287444
641537334	33350		RNA-directed DNA polymerase	Other categories		4226.78	0.391533	0.0872905	4.4854	7.28e-06	4.29e-05
641537343	33440	ctr1	methyl-accepting chemotaxis protein	Other categories	Other	414.233	0.516076	0.153391	3.36445	0.000766974	0.00280238
641537352	33530		hypothetical protein	Hypothetical		194.445	-1.09021	0.164345	-6.63365	3.27e-11	4.71e-10
641537353	33540		hypothetical protein	Unknown	Other	83.7635	-1.37412	0.230304	-5.96657	2.42e-09	2.71e-08
641537355	33560	petD	cytochrome b6-f complex subunit 4	Photosynthesis and respiration	Cytochrome b6/f complex	16624.2	0.673806	0.0901662	7.47294	7.84e-14	1.51e-12
641537356	33570	petB	cytochrome b6	Photosynthesis and respiration	Transposon-related functions	17844.5	0.789273	0.0992767	7.95024	1.86e-15	4.38e-14
641537358	33590		hypothetical protein	Hypothetical		648.359	-0.252349	0.10245	-2.46314	0.0137725	0.0339772
641537361	33620		transposase	Other categories		3365.8	-0.452894	0.0777908	-5.82195	5.82e-09	6.05e-08
641537368	33690		putative modulator of DNA gyrase	DNA replication, restriction, modification, recombination, and repair		1675.32	0.958017	0.122494	7.82094	5.24e-15	1.18e-13
641537369	33700		hypothetical protein	Hypothetical	Other	426.509	1.20463	0.181814	6.62562	3.46e-11	4.95e-10
641537370	33710		putative modulator of DNA gyrase	Other categories		2189.28	1.39924	0.134001	10.442	1.59e-25	7.96e-24
641537387	33870		putative peptidase	Other categories		884.095	0.214462	0.0923781	2.32157	0.0202562	0.0473884
641537390	33900	fabG	3-oxoacyl-[acyl-carrier protein] reductase	Fatty acid, phospholipid and sterol metabolism		916.536	0.403814	0.0851678	4.7414	2.12e-06	1.38e-05
641537391	33910		hypothetical protein	Hypothetical		977.808	0.223298	0.0799	2.79471	0.00519458	0.0147775
641537397	33970	uvrA	excinuclease ABC subunit A	DNA replication, restriction, modification, recombination, and repair	Other	4005.29	-0.345216	0.0574523	-6.00875	1.87e-09	2.13e-08
641537399	33990		peptidase M22, glycoprotease	Other categories	Other	694.79	-0.263124	0.0981052	-2.68206	0.00731708	0.0197006
641537401	34000		aldose 1-epimerase	Other categories	Other	364.35	0.37799	0.140933	2.68206	0.00731696	0.0197006
641537404	34030		hypothetical protein	Hypothetical	Other	318.449	-0.544044	0.159038	-3.42083	0.000624296	0.00234365
641537418	34170		hypothetical protein	Hypothetical	Transposon-related functions	68.9373	-0.758381	0.228328	-3.32145	0.000895508	0.00321166
641537426	34250		hypothetical protein	Hypothetical		452.23	-0.333019	0.11016	-3.02304	0.00250252	0.00778798
641537430	34290		transposase	Other categories		921.794	-0.311044	0.0903208	-3.44377	0.000573672	0.00218469
641537440	34390		transposase	Other categories	Transposon-related functions	77.0307	-0.728082	0.229906	-3.16687	0.00154091	0.00515124
641537446	34450		transposase	Other categories	Other	196.541	-1.25444	0.22305	-5.62402	1.87e-08	1.78e-07
641537447	34460	hemH	ferrochelatase	Other categories		2105.4	-0.465731	0.0876422	-5.31401	1.07e-07	9.02e-07
641537457	34550		hypothetical protein	Unknown		289.988	-0.307856	0.13203	-2.33172	0.0197155	0.046329
641537464	34620	desB	omega 3 acyl-lipid desaturase	Fatty acid, phospholipid and sterol metabolism	Other	1255.53	-0.503887	0.0928441	-5.42724	5.72e-08	5.14e-07
641537472	34700		hypothetical protein	Unknown		369.436	-0.675869	0.180802	-3.73817	0.000185367	0.000793449
641537482	34800		hypothetical protein	Hypothetical		324.868	-0.388632	0.160907	-2.41526	0.0157241	0.0381886
641537483	34810		hypothetical protein	Hypothetical		73.7607	-0.84402	0.226578	-3.72508	0.000195256	0.000826204
641537489	34870		putative phosphoketolase	Other categories		609.75	-0.383113	0.0927215	-4.13186	3.6e-05	0.000180571
641537491	34890		glyceraldehyde 3-phosphate dehydrogenase	Photosynthesis and respiration		1776.87	-0.39492	0.0841443	-4.69336	2.69e-06	1.73e-05
641537492	34900		hypothetical protein	Hypothetical	Other	399.178	-0.47797	0.124886	-3.82724	0.000129589	0.000572611
641537493	34910		aminomethyltransferase	Other categories	Other	581.061	-0.28327	0.120307	-2.35455	0.0185452	0.0439987
641537494	34920		glutamine-dependent NAD(+) synthetase	Other categories	Other	577.957	-0.258811	0.110382	-2.34468	0.0190432	0.0449492
641537499	34970		hypothetical protein	Hypothetical		366.862	-0.392042	0.129827	-3.01972	0.00253005	0.00784719
641537507	35050		hypothetical protein	Hypothetical		1196.1	-0.534463	0.0905141	-5.90474	3.53e-09	3.75e-08
641537510	35080		hypothetical protein	Hypothetical	Glycolysis	2515.81	0.442173	0.0879998	5.02471	5.04e-07	3.78e-06
641537511	35090	eno	enolase	Energy metabolism		4274.82	0.397456	0.0889151	4.47006	7.82e-06	4.56e-05
641537513	35110		transposase	Other categories	Adaptations and atypical conditions	654.11	-0.358823	0.146971	-2.44145	0.0146285	0.0358103
641537515	35130	abrB	transcriptional regulator	Regulatory functions		7000.68	-0.387533	0.0950255	-4.0782	4.54e-05	0.000221769
641537523	35210		transposase	Other categories	Transposon-related functions	167.659	-5.04807	0.355826	-14.1869	1.1e-45	1.27e-43
641537526	35240		1-acyl-sn-glycerol-3-phosphate acyltransferase	Other categories		636.674	-0.227571	0.0975692	-2.3324	0.0196795	0.0462738
641537541	35390	aspC	aspartate aminotransferase	Amino acid biosynthesis		1343.18	-0.285309	0.0788368	-3.61899	0.00029576	0.00119687
641537542	35400		hypothetical protein	Unknown	Transposon-related functions	489.917	0.367354	0.137259	2.67636	0.00744267	0.0199805
641537543	35410		transposase	Other categories	Other	268.484	-0.35243	0.134761	-2.61523	0.0089168	0.0233442
641537545	35430		transposase	Other categories		268.484	-0.35243	0.134761	-2.61523	0.0089168	0.0233442
641537549	35470		hypothetical protein	Unknown		112.859	-1.92863	0.256887	-7.5077	6.02e-14	1.17e-12
641537551	35490		hypothetical protein	Hypothetical	Transposon-related functions	74.1864	-0.574356	0.215753	-2.6621	0.00776554	0.0207718
641537556	35540		hypothetical protein	Hypothetical		98.9954	0.808727	0.224113	3.60857	0.000307893	0.00123895
641537560	35580		hypothetical protein	Hypothetical		108.361	-0.521019	0.192816	-2.70216	0.00688915	0.0186984
641537566	35640		hypothetical protein	Hypothetical	Menaquinone and ubiquinone	389.561	0.628884	0.127982	4.91385	8.93e-07	6.25e-06
641537572	35700		hypothetical protein	Hypothetical		661.063	0.506126	0.0953572	5.30769	1.11e-07	9.32e-07
641537573	35710		hypothetical protein	Hypothetical	Other	287.889	-0.381666	0.124987	-3.05364	0.00226086	0.00713813
641537577	35750		hypothetical protein	Hypothetical		526.954	-0.358554	0.117034	-3.06369	0.00218629	0.0069562
641537579	35770	cupB	CO2-hydration protein	Other categories		1238.3	0.404374	0.0857732	4.71445	2.42e-06	1.57e-05
641537584	35820		major facilitator superfamily protein	Other categories	Detoxification	583.228	-0.619012	0.108092	-5.72671	1.02e-08	1.02e-07
641537602	36000		hypothetical protein	Unknown	Photosystem I	590.145	-0.875131	0.173952	-5.03087	4.88e-07	3.67e-06
641537603	36010	psaK2	alternative photosystem I reaction center subunit X	Photosynthesis and respiration	Aromatic amino acid family	5119.17	0.325093	0.0974583	3.33571	0.000850811	0.00307808
641537605	36030	folE	GTP cyclohydrolase I	Biosynthesis of cofactors, prosthetic groups, and carriers	Other	3455.95	0.547954	0.0790335	6.93319	4.11e-12	6.7e-11
641537606	36040		short-chain dehydrogenase/reductase	Other categories		4777.86	0.43288	0.0702137	6.16518	7.04e-10	8.55e-09
641537609	36070		hypothetical protein	Hypothetical		211.371	-0.406583	0.144646	-2.81088	0.00494061	0.0141807
641537610	36080		two-component sensor histidine kinase	Regulatory functions		2045.66	-0.371354	0.0760019	-4.88611	1.03e-06	7.1e-06
641537611	36090		hypothetical protein	Hypothetical		727.675	-0.500377	0.0993083	-5.03862	4.69e-07	3.54e-06
641537612	36100		hypothetical protein	Hypothetical	Other	400.845	-0.870498	0.118409	-7.35161	1.96e-13	3.65e-12
641537613	36110		probable glycosyl transferase	Other categories	Cobalamin, heme, phycobilin and porphyrin	322.286	-0.588459	0.136354	-4.31566	1.59e-05	8.81e-05
641537615	36130		RND multidrug efflux transporter	Other categories		3672.28	0.804613	0.0906199	8.87899	6.75e-19	2.13e-17
641537618	36160		eukaryotic Na+/H+ exchanger	Other categories		990.642	0.747101	0.0937087	7.97259	1.55e-15	3.75e-14
641537625	36230		sugar transferase	Other categories		296.195	-0.383005	0.134559	-2.84637	0.00442202	0.0128824
641537628	36260		transposase	Other categories	Other	519.673	-0.644049	0.121389	-5.30565	1.12e-07	9.4e-07
641537643	36410		NADH:flavin oxidoreductase	Other categories	Transposon-related functions	1225.54	0.320346	0.0868073	3.69031	0.000223981	0.000930775
641537645	36430		hypothetical protein	Hypothetical	Transposon-related functions	1817.47	0.269611	0.0703212	3.83399	0.00012608	0.00055911
641537650	36480	nadB	L-aspartate oxidase	Biosynthesis of cofactors, prosthetic groups, and carriers	Photosystem II	2504.83	-0.243672	0.0934164	-2.60845	0.00909533	0.0237275
641537651	36490	psbU	photosystem II 12 kDa extrinsic protein	Photosynthesis and respiration		21513.7	-0.222992	0.0808728	-2.75732	0.0058277	0.0162476
641537653	36510		peroxiredoxin	Other categories	Transposon-related functions	2864.68	-0.355751	0.0916216	-3.88283	0.000103246	0.000468541
641537662	36580		beta-type carbonic anhydrase	Other categories	Ribosomal proteins: synthesis and modification	2767.17	0.466032	0.0784302	5.942	2.82e-09	3.08e-08
641537663	36590	rplS	50S ribosomal protein L19	Translation	Protein and peptide secretion	9229.16	-0.192759	0.0780918	-2.46837	0.0135731	0.0335827
641537666	36610	nusG	transcription antitermination protein	Regulatory functions	Ribosomal proteins: synthesis and modification	6700.86	0.32624	0.0633318	5.15127	2.59e-07	2.05e-06
641537667	36620	rplK	50S ribosomal protein L11	Translation	Ribosomal proteins: synthesis and modification	3480.51	0.383443	0.0830348	4.61785	3.88e-06	2.42e-05
641537668	36630	rplA	50S ribosomal protein L1	Translation		5086.06	0.399802	0.0661825	6.0409	1.53e-09	1.77e-08
641537674	36690		hypothetical protein	Hypothetical		6467.81	0.272276	0.096719	2.81512	0.00487585	0.0140057
641537675	36700		hypothetical protein	Hypothetical		760.199	0.594579	0.110229	5.39405	6.89e-08	6.03e-07
641537679	36740	ictB	integral membrane protein	Other categories	Other	1363.57	0.666349	0.0723061	9.21568	3.09e-20	1.11e-18
641537680	36750		pyruvate decarboxylase isozyme 1	Other categories		433.634	0.835126	0.105925	7.88409	3.17e-15	7.27e-14
641537686	36810		hypothetical protein	Hypothetical		1616.69	-0.209582	0.0751576	-2.78857	0.0052942	0.014953
641537691	36860		hypothetical protein	Other categories	Sugars	1133.78	0.353921	0.114082	3.10232	0.00192008	0.00626419
641537692	36870		mannose-6-phosphate isomerase	Energy metabolism	Cobalamin, heme, phycobilin and porphyrin	218.774	0.428112	0.134293	3.1879	0.00143308	0.00481692
641537700	36950		hypothetical protein	Hypothetical		736.35	-0.523942	0.0978667	-5.35363	8.62e-08	7.37e-07
641537706	37010		probable DNA-directed RNA polymerase omega subunit	Other categories		1384.25	-0.351429	0.0926574	-3.79277	0.000148974	0.000648449
641537713	37080	fur	ferric uptake regulation protein	Regulatory functions	Chaperones	1399.63	-0.263237	0.0931057	-2.82729	0.00469431	0.0135793
641537717	37120		predicted pyridoxal dependent aminotransferase	Other categories	Other	423.462	-0.500798	0.135599	-3.69323	0.000221426	0.000924236
641537720	37150		polysaccharide export protein	Other categories	Other	1378.59	0.25391	0.0868187	2.9246	0.00344898	0.0102581
641537721	37160		lipopolysaccharide biosynthesis	Other categories		2896.26	0.463544	0.073165	6.3356	2.36e-10	3.01e-09
641537743	37380		hypothetical protein	Hypothetical	Ribosomal proteins: synthesis and modification	1152.95	0.849485	0.093078	9.12659	7.07e-20	2.48e-18
641537744	37390		probable ribosomal large subunit pseudouridine synthase B	Translation		2702.17	0.607994	0.0621615	9.78087	1.36e-22	5.78e-21
641537756	37510		hypothetical protein	Hypothetical	Other	414	-0.395887	0.121192	-3.26662	0.00108838	0.00380367
641537758	37530	dnaE	DNA polymerase III alpha subunit	DNA replication, restriction, modification, recombination, and repair		504.375	0.381402	0.107947	3.53324	0.000410496	0.00161145
641537760	37550		hypothetical protein	Hypothetical		2617.87	0.244599	0.0951155	2.5716	0.0101231	0.0260466
641537763	37580	gvpAI	gas vesicle protein GvpAI	Other categories	Other	7137.2	0.315	0.110702	2.84547	0.00443466	0.0129091
641537764	37590	gvpAII	gas vesicle protein GvpAII	Other categories	Other	130970	0.305979	0.106766	2.86587	0.0041586	0.012163
641537765	37600	gvpAIII	gas vesicle protein GvpAIII	Other categories		9347.35	0.373118	0.106684	3.49742	0.00046979	0.00181908
641537766	37610		hypothetical protein	Unknown	Other	11082.6	0.768749	0.154655	4.97072	6.67e-07	4.88e-06
641537767	37620	gvpC	gas vesicle structural protein	Other categories	Other	105874	0.404643	0.0967778	4.18116	2.9e-05	0.000148801
641537768	37630	gvpN	gas vesicle protein	Other categories	Other	22660.1	1.01698	0.106306	9.56655	1.11e-21	4.54e-20
641537769	37640	gvpJ	gas vesicle protein	Other categories		7171.05	0.935241	0.104118	8.98248	2.65e-19	8.65e-18
641537770	37650		hypothetical protein	Hypothetical	Other	275.165	0.812441	0.218905	3.71139	0.000206124	0.000867225
641537771	37660	gvpK	gas vesicle protein	Other categories	Other	4421.44	0.666522	0.106603	6.2524	4.04e-10	5.01e-09
641537772	37670	gvpF	gas vesicle protein	Other categories	Other	6776.69	0.191245	0.0672334	2.8445	0.00444814	0.0129381
641537774	37690	gvpV	gas vesicle protein	Hypothetical		5028.29	0.33984	0.09924	3.42442	0.000616104	0.0023176
641537782	37770		hypothetical protein	Hypothetical	Aromatic amino acid family	6451.58	0.662971	0.0636558	10.4149	2.12e-25	1.03e-23
641537783	37780	aroE	shikimate 5-dehydrogenase	Amino acid biosynthesis	Other	466.69	0.539966	0.105501	5.11813	3.09e-07	2.41e-06
641537787	37820		beta-lactamase-like protein	Other categories	Other	144.21	-0.595882	0.201047	-2.96389	0.00303779	0.0091905
641537796	37910		hypothetical protein	Unknown	Transposon-related functions	124.342	-0.597208	0.19174	-3.11467	0.00184149	0.00604127
641537798	37930		hypothetical protein	Hypothetical		263.571	-0.353508	0.152388	-2.3198	0.0203519	0.047522
641537804	37990		hypothetical protein	Hypothetical		96.0389	1.57959	0.235176	6.71662	1.86e-11	2.79e-10
641537805	38000		Na+/H+ antiporter	Transport and binding proteins	Transposon-related functions	2076.53	0.23735	0.0770687	3.07972	0.00207195	0.00664967
641537807	38020		hypothetical protein	Hypothetical		227.913	0.476423	0.174789	2.7257	0.00641647	0.0176021
641537809	38040		transposase	Other categories		328.851	-0.659626	0.151802	-4.3453	1.39e-05	7.8e-05
641537820	38150		dihydroorotate dehydrogenase	Other categories	Glycolysis	298.102	-0.592023	0.129885	-4.55804	5.16e-06	3.12e-05
641537821	38160		phosphofructokinase	Energy metabolism		272.618	-0.454347	0.137208	-3.31138	0.000928385	0.00330391
641537837	38320		N-acyl-L-amino acid amidohydrolase	Amino acid biosynthesis		1413.07	-0.520256	0.0794723	-6.54639	5.89e-11	8.23e-10
641537839	38340		hypothetical protein	Hypothetical	Pyrimidine ribonucleotide biosynthesis	254.676	-0.664261	0.133181	-4.98767	6.11e-07	4.5e-06
641537840	38350	pyrF	orotidine 5' monophosphate decarboxylase	Purines, pyrimidines, nucleosides, and nucleotides		544.281	-0.271871	0.110493	-2.46052	0.0138735	0.034143
641537841	38360		hypothetical protein	Hypothetical	Cobalamin, heme, phycobilin and porphyrin	222.036	-0.372617	0.149695	-2.48917	0.0128041	0.0320233
641537842	38370	hemK	N(5)-glutamine methyltransferase	Biosynthesis of cofactors, prosthetic groups, and carriers	Other	2820.89	0.718558	0.0953507	7.53595	4.85e-14	9.58e-13
641537843	38380		Tic22-like protein	Other categories		5075.27	0.824038	0.0724946	11.3669	6.11e-30	3.76e-28
641537844	38390		hypothetical protein	Hypothetical	Protein modification and translation factors	717.908	0.347896	0.0972608	3.57694	0.000347643	0.00138234
641537849	38440		two component transcriptional regulator	Regulatory functions	CO2 fixation	325.96	0.962405	0.23218	4.14507	3.4e-05	0.000171196
641537859	38540		hypothetical protein	Hypothetical	Other	2331.55	-0.526638	0.0877255	-6.00325	1.93e-09	2.19e-08
641537862	38570	mcyA	McyA protein	Other categories		16478	-0.308159	0.0831701	-3.70517	0.000211253	0.000884772
641537864	38590		hypothetical protein	Unknown	Other	632.225	-0.491319	0.128606	-3.82033	0.000133276	0.00058194
641537865	38600	mcyD	McyD protein	Other categories	Other	21504.6	-0.379562	0.0681299	-5.57115	2.53e-08	2.38e-07
641537867	38620	mcyF	McyF protein	Other categories	Other	694.192	0.291401	0.121132	2.40565	0.0161436	0.0390532
641537872	38670	dnaN	DNA polymerase III beta subunit	DNA replication, restriction, modification, recombination, and repair	Cobalamin, heme, phycobilin and porphyrin	1205.98	0.251276	0.0732515	3.43032	0.000602875	0.00227945
641537873	38680	hemL	glutamate-1-semialdehyde aminomutase	Biosynthesis of cofactors, prosthetic groups, and carriers		4794.3	0.34142	0.0884233	3.8612	0.000112829	0.000507663
641537875	38700		hypothetical protein	Hypothetical		3853.09	-0.368051	0.0878105	-4.19143	2.77e-05	0.000143417
641537877	38720		hypothetical protein	Hypothetical		205.634	-0.51443	0.193837	-2.65393	0.007956	0.0212352
641537882	38770		hypothetical protein	Unknown		125.279	-0.618998	0.221507	-2.79449	0.00519819	0.0147775
641537884	38790		probable glycosyl transferase	Other categories	Serine family / Sulfur assimilation	3016.59	-0.304791	0.0832137	-3.66276	0.000249514	0.00102648
641537885	38800	glyA	serine hydroxymethyltransferase	Amino acid biosynthesis		4914.45	0.48613	0.0563159	8.63219	6.02e-18	1.74e-16
641537887	38820	ppc	phosphoenolpyruvate carboxylase	Energy metabolism		4164.98	0.470575	0.0657888	7.15281	8.5e-13	1.47e-11
641537889	38840	minE	septum site-determining protein	Cellular processes	Cell division	753.317	0.475734	0.10462	4.54724	5.44e-06	3.26e-05
641537891	38860	minC	septum site-determining protein	Cellular processes		654.121	-0.409622	0.148739	-2.75396	0.00588789	0.0163656
641537897	38920		plasmid maintenance system killer	Other categories	Other	91.3607	-0.642117	0.213064	-3.01373	0.00258056	0.00798376
641537898	38930		plasmid maintenance system antidote protein	Other categories	Transposon-related functions	115.767	-0.588226	0.1864	-3.15571	0.00160107	0.00533305
641537904	38990		hypothetical protein	Hypothetical	Surface polysaccharides, lipopolysaccharides and antigens	1610.97	0.388217	0.0803755	4.83004	1.37e-06	9.17e-06
641537905	39000		acyl-[acyl-carrier-protein]--UDP-N- acetylglucosamine o-acyltransferase	Cell envelope	Surface polysaccharides, lipopolysaccharides and antigens	1666.59	-0.388176	0.126469	-3.06934	0.00214534	0.0068495
641537907	39020		glycine dehydrogenase	Energy metabolism	Other	5448.3	0.80872	0.0818544	9.87998	5.08e-23	2.21e-21
641537910	39050		4-amino-4-deoxychorismate lyase	Other categories		684.239	-0.365412	0.100969	-3.61906	0.00029568	0.00119687
641537911	39060	ssb	single-stranded DNA-binding protein	DNA replication, restriction, modification, recombination, and repair	Other	1101.81	-0.418039	0.178047	-2.34791	0.0188791	0.0446762
641537914	39090		penicillin-binding protein	Other categories	Other	1184.97	0.540259	0.0798045	6.76978	1.29e-11	1.94e-10
641537915	39100		peptidase M61	Other categories	Branched chain family	1010.52	0.215484	0.0936555	2.30081	0.0214022	0.0495713
641537918	39130	kaiC	circadian clock protein KaiC homolog	Other categories		1324.64	-0.263204	0.0898901	-2.92807	0.00341078	0.0101608
641537920	39150		extracellular solute-binding protein	Transport and binding proteins		442.027	-0.40758	0.112798	-3.61338	0.000302232	0.00121806
641537921	39160	dnaE	DNA polymerase III alpha subunit	DNA replication, restriction, modification, recombination, and repair		1148.86	-0.268159	0.0910469	-2.94528	0.00322664	0.00968254
641537930	39210		chloroplastic outer envelope membrane protein homolog	Cell envelope	Surface polysaccharides, lipopolysaccharides and antigens	3952.18	0.372897	0.0742942	5.01919	5.19e-07	3.86e-06
641537933	39240		magnesium protoporphyrin IX monomethyl ester [oxidative] cyclase 1	Biosynthesis of cofactors, prosthetic groups, and carriers		47078.1	0.278444	0.0812567	3.42672	0.000610919	0.00230279
641537936	39270		diamine acetyltransferase 2	Other categories		245.136	-0.74074	0.184126	-4.02301	5.75e-05	0.000274589
641537937	39280		hypothetical protein	Hypothetical	Other	218.933	-0.607573	0.166796	-3.64261	0.000269886	0.00110283
641537938	39290		methylenetetrahydrofolate reductase	Other categories		1111.45	-0.288067	0.0872304	-3.30237	0.000958722	0.00340204
641537939	39300		hypothetical protein	Hypothetical	Transposon-related functions	1286.76	-0.344831	0.0727471	-4.74013	2.14e-06	1.39e-05
641537974	39650		hypothetical protein	Hypothetical	Other	982.715	0.246072	0.090089	2.73143	0.00630608	0.0173452
641537975	39660		putative metalloprotease	Other categories		2279	0.198047	0.0731397	2.70779	0.00677337	0.0184112
641537976	39670		diacylglycerol kinase	Fatty acid, phospholipid and sterol metabolism		1431.99	0.357676	0.0800382	4.46881	7.87e-06	4.58e-05
641537983	39740		hypothetical protein	Hypothetical		643.125	0.607629	0.0963072	6.30928	2.8e-10	3.51e-09
641537984	39750		hypothetical protein	Hypothetical		752.035	0.431218	0.106792	4.03793	5.39e-05	0.000259714
641537986	39770	hemB	porphobilinogen synthase	Biosynthesis of cofactors, prosthetic groups, and carriers		2331.93	0.272391	0.0843496	3.22931	0.00124089	0.00427199
641537988	39790	pacL	cation-transporting P-type ATPase	Transport and binding proteins		1105.29	0.292397	0.0948332	3.08328	0.00204735	0.00660744
641537991	39820		ABC-transporter ATP-binding protein	Transport and binding proteins		645.492	0.273634	0.0973572	2.81062	0.00494462	0.0141812
641537993	39840		GTP-binding protein	Other categories		4728.57	0.41247	0.0546879	7.54224	4.62e-14	9.17e-13
641537994	39850		hypothetical protein	Hypothetical	Other	2181.41	-0.399986	0.162116	-2.46729	0.0136142	0.0336393
641537998	39890		hypothetical protein	Hypothetical	Transposon-related functions	182.1	-0.480138	0.153779	-3.12226	0.0017947	0.00590349
641538004	39950		hypothetical protein	Unknown	Other	3961.06	0.544613	0.0844671	6.44764	1.14e-10	1.55e-09
641538008	39990	htpG	heat shock protein 90	Cellular processes	Other	9338.64	3.07426	0.0913163	33.666	1.82e-248	1.12e-245
641538009	40000	ribD	riboflavin biosynthesis protein	Other categories		760.769	-0.217023	0.0931149	-2.3307	0.0197691	0.0463664
641538010	40010	amtB	ammonium/methylammonium permease	Transport and binding proteins		6072.4	0.48447	0.0692393	6.99705	2.61e-12	4.31e-11
641538013	40040		putative hydrolase	Other categories	Other	293.902	0.434568	0.130107	3.34009	0.000837508	0.00303905
641538015	40060		coenzyme F420 hydrogenase subunit beta	Other categories		1534.47	0.357288	0.0967188	3.69409	0.000220676	0.000922146
641538016	40070		hypothetical protein	Hypothetical	Other	362.363	-0.96206	0.139872	-6.87814	6.06e-12	9.57e-11
641538017	40080		YcfA family protein	Other categories	Other	145.725	-1.11537	0.171964	-6.48606	8.81e-11	1.21e-09
641538019	40100		hypothetical protein	Hypothetical		69.3809	-0.59099	0.232507	-2.54182	0.0110277	0.0281716
641538024	40150		hypothetical protein	Hypothetical		6215.79	0.489209	0.0771531	6.34076	2.29e-10	2.92e-09
641538027	40180		hypothetical protein	Hypothetical	Other	661.908	0.429817	0.0992289	4.33157	1.48e-05	8.26e-05
641538029	40200		hypothetical protein	Hypothetical		811.142	0.622387	0.1455	4.27758	1.89e-05	0.00010242
641538035	40260		mannose-1-phosphate guanyltransferase	Energy metabolism	Transposon-related functions	4343.85	0.323023	0.0882621	3.65982	0.000252397	0.0010371
641538045	40350		hypothetical protein	Hypothetical	Transposon-related functions	601.026	-0.326659	0.108636	-3.00691	0.00263922	0.00814476
641538047	40370	bioF	7-keto-8-aminopelargonic acid synthetase	Biosynthesis of cofactors, prosthetic groups, and carriers		1859.5	-0.464245	0.0793933	-5.8474	4.99e-09	5.25e-08
641538053	40430		hypothetical protein	Hypothetical	Transposon-related functions	131.696	-0.437222	0.182009	-2.40219	0.0162972	0.0393475
641538054	40440		transposase	Other categories		105.701	-0.628406	0.234672	-2.6778	0.00741065	0.0199297
641538060	40500		hypothetical protein	Unknown	Transposon-related functions	30.3274	-1.72049	0.346153	-4.97033	6.68e-07	4.88e-06
641538062	40520		hypothetical protein	Hypothetical		373.306	0.846969	0.147008	5.76137	8.34e-09	8.47e-08
641538063	40530		hypothetical protein	Unknown		369.399	0.910819	0.127953	7.1184	1.09e-12	1.85e-11
641538066	40560		S-adenosylmethionine decarboxylase proenzyme	Other categories	Other	14371.9	0.242026	0.0763137	3.17146	0.00151674	0.00507964
641538069	40590		hypothetical protein	Hypothetical		1071.82	0.567277	0.085467	6.63738	3.19e-11	4.61e-10
641538070	40600		hypothetical protein	Hypothetical	Interconversions and salvage of nucleosides and nucleotides	1421.39	0.253604	0.0874272	2.90075	0.00372272	0.0109838
641538099	40890		hypothetical protein	Hypothetical	Other	269.543	0.405686	0.136847	2.96452	0.00303151	0.00918656
641538100	40900		putative HlyD family secretion protein	Other categories	Other	1704.49	0.408505	0.0781017	5.23042	1.69e-07	1.39e-06
641538101	40910		periplasmic protein	Other categories	Other	1201.52	0.310588	0.0725734	4.27964	1.87e-05	0.00010169
641538102	40920	pyrB	aspartate carbamoyltransferase	Other categories		2537.09	-0.214675	0.0778844	-2.75633	0.00584542	0.016272
641538103	40930		hypothetical protein	Hypothetical		626.479	-0.355318	0.113226	-3.13813	0.00170028	0.00561792
641538125	41150	psbC	photosystem II CP43 protein	Photosynthesis and respiration	Photosystem II	57260.8	0.885092	0.105508	8.38883	4.91e-17	1.33e-15
641538126	41160	psbD1	photosystem II reaction center D2 protein	Photosynthesis and respiration	Other	39066.5	0.814887	0.106222	7.67153	1.7e-14	3.61e-13
641538138	41270		two-component hybrid sensor and regulator	Regulatory functions		1590.08	-0.331245	0.0811784	-4.08045	4.49e-05	0.000220211
641538143	41320		hypothetical protein	Hypothetical		8805.65	0.216187	0.0773621	2.79448	0.00519832	0.0147775
641538151	41400		transketolase, central region	Other categories	Other	7796.4	0.573775	0.0760229	7.54739	4.44e-14	8.87e-13
641538152	41410		putative capsule polysaccharide export protein precursor	Other categories	Other	4214.05	0.442243	0.0823485	5.37038	7.86e-08	6.78e-07
641538153	41420		aldo/keto reductase	Other categories		756.67	0.552226	0.103341	5.3437	9.11e-08	7.77e-07
641538175	41640		hypothetical protein	Hypothetical		1206.28	0.292339	0.111781	2.61529	0.00891524	0.0233442
641538177	41660		transposase	Other categories	Transposon-related functions	24063.8	-1.01146	0.338172	-2.99097	0.00278089	0.00853915
641538179	41680	hisZ	histidyl-tRNA synthetase	Translation		1079.6	0.39855	0.130894	3.04483	0.00232814	0.0073255
641538188	41770		hypothetical protein	Hypothetical		336.381	0.368386	0.121449	3.03326	0.00241925	0.00756068
641538194	41830		probable glycosyl transferase	Other categories	Other	1475.45	-0.424714	0.092316	-4.60066	4.21e-06	2.61e-05
641538195	41840		putative colanic acid biosynthesis acetyltransferase	Other categories	Other	212.28	-0.523464	0.156625	-3.34214	0.000831337	0.00301962
641538199	41880		transposase	Other categories		1324.42	-0.324327	0.139773	-2.32038	0.0203201	0.0474779
641538213	42020		glycosyl transferase family 2	Other categories		968.551	0.400291	0.0854692	4.68345	2.82e-06	1.8e-05
641538214	42030		hypothetical protein	Hypothetical		919.791	0.89985	0.115373	7.79945	6.22e-15	1.39e-13
641538217	42060		resolvase	Other categories	Other	79.5532	-0.711918	0.2308	-3.08457	0.00203849	0.00659386
641538218	42070	cobJ	precorrin methylase	Other categories		307.344	0.293921	0.126313	2.32692	0.0199695	0.0467474
641538219	42080		hypothetical protein	Hypothetical		532.781	0.327972	0.120101	2.7308	0.00631804	0.0173652
641538230	42190		RlpA-like lipoprotein precursor	Other categories		8684.11	-0.369637	0.142877	-2.5871	0.00967869	0.0250723
641538231	42200		amino acid transport system ATP-binding protein	Transport and binding proteins	NADH dehydrogenase	650.844	-1.99998	0.120601	-16.5835	9.17e-62	1.69e-59
641538232	42210	ndhD2	NADH dehydrogenase subunit 4	Photosynthesis and respiration		5615.56	-0.595519	0.151339	-3.93499	8.32e-05	0.000385138
641538234	42230		fructose-bisphosphate aldolase	Other categories	Other	385.937	-0.311806	0.117981	-2.64284	0.00822133	0.0218643
641538235	42240		CpcD phycobilisome linker-like	Other categories		1142.74	-0.299822	0.086824	-3.45322	0.000553935	0.00211863
641538237	42260		hypothetical protein	Unknown		191.661	-0.499223	0.198047	-2.52073	0.0117111	0.0296104
641538238	42270	mutL	DNA mismatch repair protein	DNA replication, restriction, modification, recombination, and repair	Transposon-related functions	636.707	-0.654195	0.105357	-6.20933	5.32e-10	6.53e-09
641538244	42330		hypothetical protein	Hypothetical	Other	959.681	0.503342	0.101968	4.93626	7.96e-07	5.62e-06
641538245	42340		glyoxalase family protein	Other categories	Degradation of proteins, peptides, and glycopeptides	425.692	0.489827	0.114231	4.28804	1.8e-05	9.81e-05
641538246	42350		peptidase S8 and S53, subtilisin, kexin, sedolisin	Translation		1781.62	0.413462	0.0779595	5.30355	1.14e-07	9.49e-07
641538252	42410		transposase	Other categories	Transposon-related functions	60.9535	2.04756	0.397652	5.14914	2.62e-07	2.07e-06
641538256	42450		transposase	Other categories	Transposon-related functions	292.745	-0.355066	0.136493	-2.60135	0.00928581	0.0241562
641538258	42470		polysaccharide export ABC-transporter ATP-binding protein	Other categories		1001.18	-0.247096	0.0855303	-2.88899	0.00386484	0.0113759
641538259	42480		polysaccharide export ABC-2 type transport system permease protein	Transport and binding proteins		1606.89	0.285085	0.0894163	3.18828	0.00143121	0.004815
641538261	42500		hypothetical protein	Hypothetical	Other	999.203	0.287334	0.102011	2.81669	0.00485206	0.0139483
641538262	42510		thymidylate synthase	Other categories	Other	497.729	-0.290525	0.118267	-2.45651	0.0140292	0.0344803
641538263	42520		thymidylate kinase	Other categories	Other	134.559	-0.611271	0.190525	-3.20836	0.00133496	0.00454083
641538273	42620		transposase	Other categories	Other	2212.08	-0.510215	0.0689546	-7.39929	1.37e-13	2.59e-12
641538277	42660	petF2	ferredoxin I	Photosynthesis and respiration		7278.07	-0.564312	0.120114	-4.69812	2.63e-06	1.69e-05
641538279	42680	hemC	porphobilinogen deaminase	Biosynthesis of cofactors, prosthetic groups, and carriers	Transposon-related functions	2630.92	0.262305	0.0838882	3.12684	0.00176694	0.00582256
641538282	42710		serine/threonine kinase	Regulatory functions		1058.78	-0.247301	0.083232	-2.97122	0.00296615	0.00899585
641538284	42730	glyQ	glycyl-tRNA synthetase alpha chain	Translation	Other	1935.12	0.396694	0.080698	4.91579	8.84e-07	6.21e-06
641538286	42750	rpsJ	30S ribosomal protein S10	Translation	Protein modification and translation factors	1334.06	0.818285	0.111442	7.34272	2.09e-13	3.87e-12
641538287	42760	tufA	elongation factor Tu	Translation	Protein modification and translation factors	25231.8	0.885104	0.075253	11.7617	6.15e-32	4.13e-30
641538288	42770	fus	elongation factor EF-G	Translation	Ribosomal proteins: synthesis and modification	44403.4	0.880661	0.0987118	8.92154	4.6e-19	1.49e-17
641538289	42780	rps7	30S ribosomal protein S7	Translation	Ribosomal proteins: synthesis and modification	4316.88	0.523643	0.103901	5.03985	4.66e-07	3.53e-06
641538294	42830		hypothetical protein	Hypothetical		1340.09	-0.388134	0.105398	-3.68256	0.000230908	0.000956248
641538296	42850	metS	methionyl-tRNA synthetase	Other categories	Other	2660.6	-0.192026	0.0733346	-2.6185	0.00883185	0.0232702
641538300	42890		hypothetical protein	Unknown		269.915	-0.558426	0.165542	-3.37331	0.000742704	0.0027299
641538301	42900		hypothetical protein	Hypothetical		385.966	-0.447006	0.139292	-3.20914	0.00133132	0.00453375
641538304	42930		hypothetical protein	Unknown	Other	299.806	0.709793	0.1466	4.84169	1.29e-06	8.73e-06
641538305	42940	ndbB2	type 2 NADH dehydrogenase	Other categories		1219.52	0.795157	0.113576	7.00108	2.54e-12	4.23e-11
641538307	42960	kaiB	circadian clock protein KaiB homolog	Other categories		190.492	-0.44465	0.177112	-2.51056	0.012054	0.0303734
641538314	43030		hypothetical protein	Hypothetical		90.5792	-0.665388	0.217688	-3.05661	0.00223854	0.00707976
641538334	43230		hypothetical protein	Hypothetical	Other	128.607	0.571972	0.216922	2.63677	0.00837002	0.02218
641538338	43270		hypothetical protein	Unknown		90.5184	-0.728771	0.227326	-3.20585	0.00134666	0.00457221
641538342	43310		transposase	Other categories	Other	280.183	0.469383	0.146728	3.199	0.00137903	0.00465218
641538343	43320		resolvase-like protein	Other categories	Adaptations and atypical conditions	2452.77	0.463928	0.0756135	6.13552	8.49e-10	1.01e-08
641538345	43340	rplT	50S ribosomal protein L20	Translation	Ribosomal proteins: synthesis and modification	6833.85	0.328834	0.0721222	4.5594	5.13e-06	3.11e-05
641538348	43370		transaldolase	Energy metabolism	Transposon-related functions	965.443	0.378296	0.101417	3.7301	0.000191405	0.000811769
641538351	43400	thiC	thiamine biosynthesis protein	Biosynthesis of cofactors, prosthetic groups, and carriers		3854.38	0.288197	0.0665205	4.33246	1.47e-05	8.24e-05
641538354	43430	ppnK	probable inorganic polyphosphate/ATP-NAD kinase 2	Other categories	Purine ribonucleotide biosynthesis	850.55	-0.378531	0.0887739	-4.26399	2.01e-05	0.000107816
641538359	43480		hypothetical protein	Hypothetical		82.6741	-0.771787	0.21463	-3.59589	0.000323279	0.00129102
641538363	43520		ribonucleotide reductase subunit alpha	Purines, pyrimidines, nucleosides, and nucleotides		1195.5	-0.287355	0.0769083	-3.73633	0.000186723	0.000798214
641538366	43550		hypothetical protein	Hypothetical	Transposon-related functions	545.456	-0.696464	0.102427	-6.79964	1.05e-11	1.61e-10
641538371	43600		hypothetical protein	Hypothetical		10098	0.486796	0.0615139	7.91359	2.5e-15	5.77e-14
641538375	43640	zwf	glucose 6-phosphate dehydrogenase	Energy metabolism	Pentose phosphate pathway	2423.63	0.520907	0.0995313	5.23361	1.66e-07	1.36e-06
641538378	43670	pgk	phosphoglycerate kinase	Energy metabolism		40694.5	0.417052	0.0563854	7.39645	1.4e-13	2.62e-12
641538382	43710		two-component hybrid sensor and regulator	Regulatory functions	Other	431.254	-0.533112	0.11034	-4.83153	1.35e-06	9.12e-06
641538383	43720	cobN	cobalt-chelatase subunit	Other categories		4684.96	0.384298	0.0722414	5.31964	1.04e-07	8.79e-07
641538385	43740		biopolymer transport ExbB like protein	Transport and binding proteins		193.663	0.696103	0.16956	4.10534	4.04e-05	0.000199111
641538395	43840		hypothetical protein	Hypothetical		172.865	-0.484689	0.160013	-3.02907	0.00245311	0.00765354
641538396	43850		hypothetical protein	Hypothetical		61.5866	-0.81651	0.24789	-3.29384	0.000988285	0.00348856
641538397	43860		hypothetical protein	Unknown	Ribosomal proteins: synthesis and modification	1476.98	0.230164	0.0823897	2.79359	0.00521258	0.0148004
641538398	43870	rpl10	50S ribosomal protein L10	Translation	Ribosomal proteins: synthesis and modification	17016.7	0.388794	0.0929381	4.18337	2.87e-05	0.00014777
641538399	43880		hypothetical protein	Translation	Photosystem II	7941.75	0.625073	0.122459	5.10435	3.32e-07	2.57e-06
641538401	43900	nrdR	transcriptional repressor	Regulatory functions	Other	1178.34	0.318246	0.0964018	3.30124	0.000962586	0.00341247
641538403	43920	cya1	adenylate cyclase	Other categories		1623.53	-1.11051	0.0813847	-13.6452	2.16e-42	2.34e-40
641538404	43930		hypothetical protein	Hypothetical		729.089	-0.417643	0.0895481	-4.6639	3.1e-06	1.97e-05
641538412	44010		hypothetical protein	Unknown		621.056	-0.356773	0.0994247	-3.58837	0.000332749	0.0013274
641538441	44300		phosphoglucomutase/phosphomannomutase	Other categories	Other	2021.19	0.446822	0.0652476	6.8481	7.48e-12	1.16e-10
641538445	44340		putative aminotransferase	Amino acid biosynthesis		1592.95	-0.247223	0.0761916	-3.24475	0.00117554	0.00406977
641538446	44350	radC	DNA repair protein	DNA replication, restriction, modification, recombination, and repair	Purine ribonucleotide biosynthesis	490.007	-0.491472	0.109665	-4.48157	7.41e-06	4.35e-05
641538451	44400		FO synthase subunit 2	Other categories	Other	1518.11	-0.263057	0.0998165	-2.63541	0.00840366	0.0222531
641538452	44410	psb29	Psb29 Photosystem II sub-stoichiometric subunit	Other categories	Other	5043.93	0.426144	0.0759406	5.61154	2.01e-08	1.9e-07
641538454	44430		hypothetical protein	Hypothetical		2747.34	1.33413	0.110643	12.0579	1.76e-33	1.3e-31
641538455	44440		hypothetical protein	Hypothetical		1919.94	-0.456495	0.146309	-3.12007	0.00180807	0.00593691
641538462	44510		pyruvate dehydrogenase E1 component, alpha subunit	Energy metabolism		2729.2	0.22602	0.0698951	3.2337	0.00122199	0.00421479
641538463	44520		hypothetical protein	Hypothetical	Transposon-related functions	2176.28	0.482908	0.133918	3.60599	0.000310968	0.00124933
641538464	44530		transposase	Other categories		297.919	0.575666	0.180489	3.18947	0.00142533	0.00479962
641538466	44550		transposase	Other categories		122.213	-4.92706	0.352471	-13.9787	2.1e-44	2.36e-42
641538470	44590		transposase	Other categories	Transposon-related functions	1272.38	-0.844324	0.127084	-6.64385	3.06e-11	4.44e-10
641538477	44660		extracellular ligand-binding receptor	Transport and binding proteins	Other	1244.46	0.447069	0.0860109	5.19782	2.02e-07	1.63e-06
641538492	44810	ycf4	photosystem I assembly related protein	Photosynthesis and respiration	Protein modification and translation factors	1597.56	0.291984	0.0879041	3.32162	0.000894961	0.00321166
641538496	44850	dnaG	DNA primase	DNA replication, restriction, modification, recombination, and repair	Other	241.742	-0.638198	0.139893	-4.56205	5.07e-06	3.08e-05
641538499	44880		transposase	Other categories		4978.58	-0.496837	0.0742699	-6.68962	2.24e-11	3.33e-10
641538500	44890		hypothetical protein	Hypothetical		4909.88	-0.255984	0.0983602	-2.60252	0.00925412	0.0241077
641538502	44910		hypothetical protein	Hypothetical	Other	998.061	0.305013	0.0938546	3.24985	0.00115467	0.00401632
641538504	44930	rps2	30S ribosomal protein S2	Translation	Protein modification and translation factors	14221.5	0.524561	0.0786256	6.67164	2.53e-11	3.72e-10
641538505	44940	tsf	elongation factor TS	Translation		6222.49	0.292153	0.0675007	4.32814	1.5e-05	8.38e-05
641538506	44950	shc	squalene-hopene-cyclase	Fatty acid, phospholipid and sterol metabolism		979.302	-0.671472	0.112136	-5.98804	2.12e-09	2.39e-08
641538512	45010		hypothetical protein	Hypothetical		459.436	0.375508	0.121797	3.08307	0.00204877	0.00660744
641538514	45030	trpC	indole-3-glycerol phosphate synthase	Amino acid biosynthesis	Hydrogenase	702.204	0.392352	0.0970714	4.04189	5.3e-05	0.000255881
641538515	45040		soluble hydrogenase 42 kDa subunit	Other categories	Other	2951.96	0.363976	0.0904477	4.02416	5.72e-05	0.000273953
641538517	45060	thrA	homoserine dehydrogenase	Amino acid biosynthesis		2784.72	-0.205229	0.067483	-3.04119	0.00235644	0.00738937
641538520	45090		O-demethylpuromycin-O-methyltransferase	Other categories		1049.03	0.258797	0.0928056	2.78859	0.00529373	0.014953
641538542	45310		ferredoxin	Photosynthesis and respiration	Other	693.122	-0.72589	0.159778	-4.54312	5.54e-06	3.32e-05
641538544	45330		hypothetical protein	Hypothetical	Other	5178.04	1.24501	0.0704631	17.669	7.27e-70	1.58e-67
641538569	45580		hypothetical protein	Hypothetical	Aminoacyl tRNA synthetases and tRNA modification	306.105	-0.3172	0.134043	-2.3664	0.0179621	0.0428353
641538570	45590	leuS	leucyl-tRNA synthetase	Translation		2574.17	0.320307	0.080838	3.96233	7.42e-05	0.000347063
641538572	45610		heterodisulfide reductase subunit B	Other categories		1311.33	-0.211656	0.076099	-2.78132	0.00541383	0.0152545
641538574	45630		anti-sigma-factor antagonist	Transcription		2154.45	0.369097	0.0936067	3.94307	8.04e-05	0.000373326
641538582	45710	hspA	16.6 kDa small heat shock protein	Cellular processes		3727.57	3.35659	0.0726322	46.2136	0	0
641538586	45750		PmbA protein homolog	Other categories		773.261	-0.285326	0.0873887	-3.26502	0.00109458	0.00381882
641538587	45760		hypothetical protein	Hypothetical	Transposon-related functions	1390.31	0.696945	0.12031	5.79291	6.92e-09	7.13e-08
641538588	45770		transposase	Other categories	Cobalamin, heme, phycobilin and porphyrin	1675.28	-0.449646	0.102618	-4.38175	1.18e-05	6.69e-05
641538590	45790		hypothetical protein	Hypothetical		1699.7	0.218694	0.0791474	2.76312	0.00572521	0.0160098
641538597	45860	menB	1,4-dihydroxy-2-naphthoate synthase	Biosynthesis of cofactors, prosthetic groups, and carriers	Nucleoproteins	1326.37	-0.38379	0.0890123	-4.31165	1.62e-05	8.93e-05
641538602	45910		extracellular solute-binding protein	Transport and binding proteins		516.965	0.382405	0.115152	3.32086	0.000897396	0.0032153
641538606	45950		amidase	Cell envelope		1285.59	-0.246843	0.0907968	-2.71863	0.0065553	0.0178975
641538607	45960		ABC-transporter ATP-binding protein	Transport and binding proteins	Aminoacyl tRNA synthetases and tRNA modification	706.245	0.667835	0.112756	5.92285	3.16e-09	3.4e-08
641538608	45970		S-adenosylmethionine synthetase	Translation		25512	1.17624	0.0872718	13.4779	2.11e-41	2.23e-39
641538610	45990		hypothetical protein	Hypothetical		10214	0.250877	0.0671801	3.73439	0.000188169	0.000801726
641538613	46020		site-specific recombinase	Other categories	Other	2572.15	-0.388959	0.0711935	-5.4634	4.67e-08	4.25e-07
641538614	46030	trxA	thioredoxin	Other categories		353.466	0.317115	0.130244	2.43477	0.0149014	0.0364058
641538615	46040		hypothetical protein	Hypothetical	Other	165.777	0.624167	0.230052	2.71316	0.00666447	0.0181821
641538616	46050		CP12 polypeptide	Other categories		472.389	0.337018	0.100152	3.36506	0.000765271	0.00279892
641538618	46070	groES	10 kDa chaperonin	Cellular processes	Chaperones	3712.71	2.20435	0.083286	26.4672	2.31e-154	1.22e-151
641538619	46080	groEL	60 kDa chaperonin	Cellular processes	Transposon-related functions	19855.8	2.06369	0.0911606	22.638	1.83e-113	7.52e-111
641538620	46090		transposase	Other categories	Other	2189.91	-0.612084	0.0994559	-6.15432	7.54e-10	9.04e-09
641538634	46230	apcD	allophycocyanin-B	Photosynthesis and respiration		20538.5	-0.199317	0.0742075	-2.68594	0.00723267	0.0195303
641538636	46250		erthyrocyte band 7 integral membrane protein	Other categories	Other	935.233	0.352469	0.13344	2.64141	0.00825615	0.0219096
641538638	46270	dacB	D-alanyl-D-alanine carboxypeptidase/D-alanyl-D-alanine-endopeptidase	Other categories	Polysaccharides and glycoproteins	193.362	0.594459	0.149455	3.97751	6.96e-05	0.00032729
641538639	46280	glgA	glycogen synthase	Central intermediary metabolism	Other	3354.46	0.565364	0.0753087	7.50729	6.04e-14	1.17e-12
641538641	46300		hypothetical protein	Hypothetical	Other	271.698	-0.358852	0.144123	-2.4899	0.0127779	0.0319795
641538644	46330		hypothetical protein	Unknown	Cytochrome b6/f complex	344.471	0.479031	0.121667	3.93724	8.24e-05	0.000382018
641538645	46340	petG	cytochrome b6-f complex subunit 5	Photosynthesis and respiration	Other	661.276	-0.578652	0.141825	-4.08005	4.5e-05	0.000220303
641538646	46350		acireductone dioxygenase	Other categories		1568.87	0.246807	0.091695	2.69161	0.00711087	0.0192577
641538649	46370		transposase	Unknown	Other	2189.91	-0.612084	0.0994559	-6.15432	7.54e-10	9.04e-09
641538651	46390		NAD-dependent epimerase/dehydratase	Other categories	Transposon-related functions	362.745	0.391514	0.122358	3.19975	0.00137545	0.00465218
641538654	46420		glycosyl transferase family 39	Other categories	Other	938.751	0.501048	0.0902617	5.55105	2.84e-08	2.65e-07
641538659	46470		hypothetical protein	Translation		265.169	-0.35945	0.15503	-2.31859	0.0204174	0.0476449
641538664	46520		hypothetical protein	Cellular processes		914.806	-0.477155	0.0957383	-4.98395	6.23e-07	4.58e-06
641538674	46620		magnesium-protoporphyrin IX monomethylester aerobic cyclization protein homolog	Other categories	Ribosomal proteins: synthesis and modification	2105.83	1.33231	0.107159	12.4331	1.73e-35	1.36e-33
641538682	46700		hypothetical protein	Hypothetical	Other	1951.74	0.469836	0.095334	4.92832	8.29e-07	5.85e-06
641538683	46710		protein of unknown function DUF820	Other categories	Other	96.398	0.459873	0.187513	2.45249	0.0141871	0.0348452
641538684	46720		protein of unknown function DUF820	Other categories		94.7652	0.547624	0.222341	2.46299	0.0137785	0.0339772
641538685	46730		hypothetical protein	Hypothetical	Folic acid	374.445	-0.733436	0.196351	-3.73534	0.000187461	0.00079963
641538686	46740	folD	methylenetetrahydrofolate dehydrogenase (NADP+)	Biosynthesis of cofactors, prosthetic groups, and carriers		522.97	-0.547274	0.155453	-3.52051	0.000430725	0.00168727
641538687	46750		hypothetical protein	Hypothetical		491.918	-0.348128	0.103452	-3.36512	0.0007651	0.00279892
641538689	46770		NUDIX hydrolase	Other categories	Degradation of proteins, peptides, and glycopeptides	179.695	-0.40099	0.173353	-2.31315	0.0207145	0.0482773
641538690	46780		periplasmic carboxyl-terminal protease	Translation		5103.94	0.841535	0.0591786	14.2203	6.86e-46	8.45e-44
641538693	46810	speA	arginine decarboxylase	Other categories		2751.19	0.524586	0.087973	5.96303	2.48e-09	2.75e-08
641538695	46830		hypothetical protein	Hypothetical		8627	0.859913	0.133065	6.46233	1.03e-10	1.41e-09
641538697	46850		transposase	Other categories	Transposon-related functions	286.721	-0.457918	0.153591	-2.98142	0.00286914	0.0087664
641538710	46980		hypothetical protein	Hypothetical		1817.72	0.320865	0.0702801	4.56551	4.98e-06	3.04e-05
641538713	47010		hypothetical protein	Unknown	Phosphorus compounds	295.82	-0.452623	0.139738	-3.23909	0.00119911	0.00414746
641538714	47020	ppa	soluble inorganic pyrophosphatase	Central intermediary metabolism	Other	2411.21	0.310314	0.102645	3.02317	0.00250141	0.00778798
641538740	47270		uroporphyrin-III C-methyltransferase	Biosynthesis of cofactors, prosthetic groups, and carriers	Other	685.496	-0.398736	0.0943395	-4.2266	2.37e-05	0.000125198
641538744	47310		hypothetical protein	Hypothetical		1381.17	0.27237	0.0910569	2.99121	0.00277875	0.00853915
641538747	47340		hypothetical protein	Hypothetical		209.111	-0.512795	0.158483	-3.23564	0.00121372	0.00419017
641538755	47420		extracellular solute-binding protein	Transport and binding proteins		1798.71	0.313274	0.0839799	3.73034	0.000191219	0.000811769
641538762	47490		transcriptional activator	Regulatory functions		174.233	-0.439469	0.173665	-2.53056	0.0113881	0.0289054
641538764	47510		hypothetical protein	Hypothetical		1449.29	0.311445	0.0877031	3.55113	0.000383577	0.00151544
641538765	47520		hypothetical protein	Hypothetical		1113.99	0.339376	0.0896368	3.78613	0.000153014	0.00066342
641538769	47560	psaA	P700 apoprotein subunit Ia	Photosynthesis and respiration	Photosystem I	256737	0.394247	0.112345	3.50926	0.000449357	0.00175282
641538770	47570	psaB	P700 apoprotein subunit Ib	Photosynthesis and respiration		181091	0.620116	0.134264	4.61862	3.86e-06	2.41e-05
641538773	47600		hypothetical protein	Hypothetical		218.95	-0.428188	0.16497	-2.59554	0.00944416	0.0245163
641538792	47790		hypothetical protein	Unknown		342.247	-0.375666	0.122308	-3.07147	0.0021301	0.00681264
641538800	47870	rbcS	ribulose bisphosphate carboxylase small subunit	Photosynthesis and respiration	Other	11501	0.5702	0.0770762	7.39787	1.38e-13	2.61e-12
641538801	47880	rbcX	possible Rubisco chaperonin	Other categories	CO2 fixation	14560.2	0.640488	0.0905761	7.07126	1.54e-12	2.57e-11
641538802	47890	rbcL	ribulose bisphosphate carboxylase large subunit	Photosynthesis and respiration	CO2 fixation	62800.6	0.773666	0.0809663	9.55541	1.23e-21	5e-20
641538804	47910	ccmM	carbon dioxide concentrating mechanism protein	Photosynthesis and respiration	CO2 fixation	28911.2	0.380446	0.0536917	7.08576	1.38e-12	2.32e-11
641538805	47920	ccmL	carbon dioxide concentrating mechanism protein	Photosynthesis and respiration	CO2 fixation	6978.24	0.462465	0.093605	4.9406	7.79e-07	5.52e-06
641538806	47930	ccmK1	carbon dioxide concentrating mechanism protein	Photosynthesis and respiration	CO2 fixation	9570.15	0.389687	0.0757301	5.14573	2.66e-07	2.1e-06
641538807	47940	ccmK2	carbon dioxide concentrating mechanism protein	Photosynthesis and respiration		12419.5	0.318545	0.0789271	4.03593	5.44e-05	0.00026159
641538810	47970	miaB	tRNA-i(6)A37 modification enzyme	Other categories		2681.65	0.300272	0.0689923	4.35226	1.35e-05	7.58e-05
641538816	48030		transposase	Other categories	Ribosomal proteins: synthesis and modification	68.9	-0.967834	0.24899	-3.88704	0.000101474	0.000462772
641538820	48070		two-component sensor histidine kinase	Regulatory functions	Other	4865.88	1.02487	0.0598734	17.1173	1.1e-65	2.15e-63
641538822	48080		heat domain containing protein	Other categories	Menaquinone and ubiquinone	520.107	-0.763795	0.110838	-6.89107	5.54e-12	8.82e-11
641538823	48090	ubiX	3-octaprenyl-4-hydroxybenzoate carboxy-lyase	Biosynthesis of cofactors, prosthetic groups, and carriers		276.359	-0.549733	0.14724	-3.73357	0.000188782	0.000803411
641538827	48130		penicillin-binding protein	Other categories	Other	3636.47	-0.28039	0.0631361	-4.44105	8.95e-06	5.18e-05
641538830	48160	desD	delta 6 acyl-lipid desaturase	Fatty acid, phospholipid and sterol metabolism		4164.18	0.242993	0.0747387	3.25124	0.00114903	0.0040005
641538836	48220		two-component response regulator OmpR subfamily	Regulatory functions		324.711	-0.447931	0.120371	-3.72124	0.000198243	0.000836926
641538837	48230	gyrB	DNA gyrase subunit B	DNA replication, restriction, modification, recombination, and repair		4684.79	0.850172	0.0575057	14.7841	1.85e-49	2.63e-47
641538842	48280		hypothetical protein	Hypothetical		1075.9	0.73994	0.115994	6.37912	1.78e-10	2.32e-09
641538843	48290		hypothetical protein	Hypothetical	Other	605.026	0.435315	0.105621	4.1215	3.76e-05	0.00018816
641538844	48300		aldolase/epimerase	Other categories		535.201	0.420744	0.106009	3.96896	7.22e-05	0.000338826
641538846	48310		hypothetical protein	Hypothetical	Other	215.408	-0.698703	0.151575	-4.60962	4.03e-06	2.5e-05
641538847	48320	mrr	Mrr restriction system protein	Other categories		251.766	-0.36217	0.140337	-2.58072	0.00985956	0.0254694
641538849	48340	cpcG	phycobilisome rod-core linker polypeptide	Photosynthesis and respiration	Aminoacyl tRNA synthetases and tRNA modification	28753.4	0.242729	0.0940476	2.58092	0.00985383	0.0254694
641538886	48710	trmE	thiophen and furan oxidation protein	Cellular processes		633.437	-0.557597	0.120262	-4.63654	3.54e-06	2.23e-05
641538893	48780		transposase	Other categories	Other	943.274	-0.875713	0.085043	-10.2973	7.25e-25	3.43e-23
641538898	48830		cytochrome P450	Fatty acid, phospholipid and sterol metabolism		751.946	0.755956	0.117632	6.42642	1.31e-10	1.75e-09
641538899	48840		hypothetical protein	Hypothetical		854.191	-0.290405	0.105008	-2.76555	0.00568261	0.0159027
641538905	48900	glyS	glycyl-tRNA synthetase beta chain	Translation	Other	2725.3	0.275988	0.0769665	3.58582	0.000336014	0.00133754
641538906	48910		tRNA--hydroxylase	Other categories	Other	452.656	-0.351767	0.113662	-3.09486	0.00196904	0.0063972
641538909	48940		two-component sensor histidine kinase	Regulatory functions	Aromatic amino acid family	7488.67	-0.254295	0.0664766	-3.82533	0.000130597	0.000574999
641538910	48950		prephenate dehydratase	Amino acid biosynthesis	Other	659.487	0.218225	0.0914929	2.38516	0.0170718	0.0409501
641538915	49000		hypothetical protein	Hypothetical		34560.2	-0.372156	0.0886762	-4.1968	2.71e-05	0.000140849
641538919	49040	ycf3	photosystem I assembly protein	Photosynthesis and respiration		1402.83	0.232548	0.0907015	2.56389	0.0103507	0.026571
641538926	49110		hypothetical protein	Unknown		257.489	0.542834	0.131386	4.13159	3.6e-05	0.000180571
641538933	49180		hypothetical protein	Hypothetical		285.663	0.399599	0.15794	2.53007	0.0114038	0.0289054
641538934	49190		hypothetical protein	Hypothetical	Other	1795.48	0.399659	0.0820474	4.87107	1.11e-06	7.62e-06
641538937	49220		RNA polymerase ECF-type (group 3) sigma-E factor	Transcription		2907.05	2.01984	0.131235	15.391	1.88e-53	3.02e-51
641538938	49230		hypothetical protein	Unknown		876.932	1.58592	0.160722	9.8675	5.76e-23	2.47e-21
641538939	49240		hypothetical protein	Hypothetical		447.847	1.97499	0.15759	12.5324	4.96e-36	4.07e-34
641538946	49310		probable hydroxyacylglutathione hydrolase	Energy metabolism		904.854	1.56609	0.121459	12.8939	4.87e-38	4.73e-36
641538949	49340		aldehyde-alcohol dehydrogenase	Other categories		940.055	-0.310867	0.0835512	-3.72068	0.000198685	0.000837832
641538952	49370	apcE	phycobilisome core-membrane linker polypeptide	Photosynthesis and respiration	Other	57095.8	0.729495	0.100643	7.24833	4.22e-13	7.57e-12
641538959	49440	dnaJ	heat shock protein 40	Cellular processes	Chaperones	4444.76	0.691417	0.0873575	7.91479	2.48e-15	5.75e-14
641538960	49450	dnaK	heat shock protein 70	Cellular processes		3166.77	-0.310474	0.0736081	-4.21793	2.47e-05	0.000129923
641538961	49460		hypothetical protein	Unknown	Other	189.496	-0.660336	0.180285	-3.66274	0.000249533	0.00102648
641538962	49470		uncharacterized zinc-type alcohol dehydrogenase-like protein	Other categories		1082.98	0.564129	0.0832604	6.77548	1.24e-11	1.88e-10
641538963	49480		hypothetical protein	Hypothetical	Other	647.569	0.291119	0.126531	2.30078	0.021404	0.0495713
641538964	49490	gifA	glutamine synthetase inactivating factor IF7	Other categories		16523.7	-0.30992	0.0685989	-4.51786	6.25e-06	3.73e-05
641538966	49510		hypothetical protein	Hypothetical		268.955	-0.387652	0.144819	-2.6768	0.00743283	0.0199686
641538968	49530		carbohydrate kinase	Other categories	Transposon-related functions	419.013	-0.379498	0.116235	-3.26492	0.00109496	0.00381882
641538971	49560		aspartate kinase	Other categories		1159.54	0.318727	0.0957021	3.3304	0.0008672	0.00312362
641538973	49580		P-loop containing nucleoside triphosphate hydrolase superfamily	Other categories		599.221	-0.338777	0.099522	-3.40404	0.00066396	0.00247935
641539006	49900		hypothetical protein	Unknown	Other	396.372	0.378239	0.109432	3.45637	0.000547494	0.00209797
641539013	49970		transposase	Other categories	Other	655.696	-0.359451	0.111486	-3.22419	0.0012633	0.00433943
641539018	50020	chlP	geranylgeranyl hydrogenase	Biosynthesis of cofactors, prosthetic groups, and carriers	Polysaccharides and glycoproteins	26963.5	0.426147	0.0800054	5.32648	1e-07	8.5e-07
641539024	50080	psbQ	photosystem II extrinsic protein	Photosynthesis and respiration		3410.78	0.282059	0.0915012	3.08257	0.00205221	0.00660744
641539026	50100	atp1	ATP synthase protein I	Photosynthesis and respiration	ATP synthase	9748.81	0.717285	0.0701765	10.2212	1.59e-24	7.36e-23
641539027	50110	atpI	ATP synthase CF0 A chain	Photosynthesis and respiration	ATP synthase	21406.7	0.927171	0.102612	9.03572	1.63e-19	5.42e-18
641539028	50120	atpH	ATP synthase CF0 C chain	Photosynthesis and respiration	ATP synthase	7961.66	0.666654	0.100705	6.61988	3.59e-11	5.13e-10
641539029	50130	AtpG	ATP synthase subunit b'	Photosynthesis and respiration	ATP synthase	2951.71	0.951977	0.111485	8.53905	1.35e-17	3.82e-16
641539030	50140	atpF	ATP synthase CF0 B chain	Photosynthesis and respiration	ATP synthase	2551.93	1.05627	0.139007	7.59871	2.99e-14	6.21e-13
641539031	50150	atpD	ATP synthase CF1 delta chain	Photosynthesis and respiration	ATP synthase	2475.38	1.37273	0.157713	8.70398	3.2e-18	9.62e-17
641539032	50160	atpA	ATP synthase CF1 alpha chain	Photosynthesis and respiration	ATP synthase	9161.42	1.2169	0.132347	9.19478	3.76e-20	1.33e-18
641539033	50170	atpC	ATP synthase CF1 gamma chain	Photosynthesis and respiration	Other	6691.76	0.688817	0.0964378	7.1426	9.16e-13	1.57e-11
641539038	50220		Na-Ca exchanger/integrin-beta4 like	Transport and binding proteins		2241.2	-0.216223	0.0695194	-3.11026	0.00186926	0.00612148
641539041	50250		adenosylhomocysteinase	Energy metabolism		19510.6	1.13834	0.0554068	20.5451	8.51e-94	2.42e-91
641539042	50260		hypothetical protein	Hypothetical		150.69	-1.09953	0.206769	-5.31765	1.05e-07	8.87e-07
641539046	50300	proA	gamma-glutamyl phosphate reductase	Amino acid biosynthesis	Other	1097.87	0.35617	0.0810473	4.39459	1.11e-05	6.36e-05
641539047	50310		1-deoxy-d-xylulose 5-phosphate reductoisomerase	Other categories		2405.12	0.712822	0.0708256	10.0645	7.93e-24	3.53e-22
641539049	50330	desC	delta 9 acyl-lipid desaturase	Fatty acid, phospholipid and sterol metabolism	Drug and analog sensitivity	13460	0.937335	0.122123	7.67531	1.65e-14	3.54e-13
641539052	50360		hypothetical protein	Hypothetical	Other	1149.15	0.502422	0.10957	4.58538	4.53e-06	2.79e-05
641539054	50380		GCN5-related N-acetyltransferase like	Other categories		1888.14	0.186264	0.0667062	2.7923	0.00523352	0.0148484
641539057	50410		adenosine/AMP deaminase	Other categories	Amino acids and amines	1046.42	0.471068	0.18246	2.58175	0.00982995	0.0254463
641539077	50600		4Fe-4S ferredoxin, iron-sulfur binding protein	Other categories		1332.15	0.527134	0.0959564	5.49347	3.94e-08	3.61e-07
641539081	50640		hypothetical protein	Hypothetical	Other	3506.11	0.315277	0.0769261	4.09844	4.16e-05	0.000204325
641539087	50690	serA	D-3-phosphoglycerate dehydrogenase	Amino acid biosynthesis	Other	3256.32	0.174543	0.0726154	2.40367	0.0162314	0.0392401
641539088	50700	ilvG	acetohydroxy acid synthase	Other categories		13652.8	0.267341	0.0694427	3.84981	0.000118208	0.000528645
641539093	50750		transposase	Other categories		2018.6	-0.426497	0.10351	-4.12033	3.78e-05	0.000188606
641539130	51120		haloacid dehalogenase-like hydrolase	Other categories	Glutamate family / Nitrogen assimilation	295.217	-0.512836	0.180977	-2.83372	0.004601	0.0133512
641539131	51130		nitrilase homolog	Amino acid biosynthesis		3759.03	-0.213774	0.0602981	-3.54529	0.000392176	0.0015461
641539135	51170		polyA polymerase	Translation		748.583	-0.372272	0.0968639	-3.84325	0.000121415	0.00054102
641539136	51180	ycf34	hypothetical protein	Hypothetical		550.87	0.54833	0.09867	5.55721	2.74e-08	2.56e-07
641539142	51240		tetrapyrrole methylase family protein	Other categories		246.448	-0.511066	0.159032	-3.2136	0.00131083	0.00447938
641539145	51270		OstA-like protein precursor	Other categories		1155.11	0.302709	0.0908854	3.33067	0.000866378	0.00312362
641539149	51310		hypothetical protein	Hypothetical		793.227	-0.638052	0.117649	-5.42334	5.85e-08	5.22e-07
641539150	51320		hypothetical protein	Hypothetical	Photosystem II	2032.77	-0.184374	0.0696098	-2.64868	0.0080806	0.0215522
641539156	51380	ftsH	cell division protein	Cellular processes		13592.7	0.932459	0.0742317	12.5615	3.44e-36	2.89e-34
641539158	51400		hypothetical protein	Unknown		517.806	-0.444852	0.146181	-3.04316	0.0023411	0.00734752
641539160	51420		hypothetical protein	Hypothetical		3465.47	0.5837	0.0621493	9.3919	5.89e-21	2.24e-19
641539161	51430		hypothetical protein	Unknown		333.938	0.546923	0.140291	3.89849	9.68e-05	0.000441981
641539163	51450		reverse transcriptase	Other categories		2380.82	-0.419275	0.142546	-2.94134	0.00326798	0.00978276
641539175	51570		hypothetical protein	Hypothetical		451.903	-0.392328	0.131846	-2.97566	0.00292362	0.00888878
641539181	51630		hypothetical protein	Hypothetical	Other	208.555	0.836428	0.252391	3.31402	0.000919655	0.00327599
641539182	51640		PA-phosphatase related phosphoesterase	Other categories	Other	111.836	0.498072	0.181545	2.74352	0.00607849	0.0167943
641539185	51670	cpcA2	phycocyanin alpha subunit	Photosynthesis and respiration	Phycobilisome	69.9185	0.717742	0.232852	3.08239	0.00205342	0.00660744
641539186	51680	cpcB2	phycocyanin beta subunit	Photosynthesis and respiration	Other	50.5413	0.874917	0.259316	3.37394	0.000741009	0.00272638
641539189	51710		hypothetical protein	Unknown		177.671	0.677714	0.199696	3.39373	0.000689476	0.00255459
641539193	51750		putative hydroxyacylglutathione hydrolase	Other categories		1253.72	0.219218	0.0749363	2.92539	0.00344021	0.0102402
641539200	51820		O-acetylhomoserine/O-acetylserine sulfhydrylase	Other categories	Transposon-related functions	3010.51	0.671554	0.0964592	6.96205	3.35e-12	5.48e-11
641539201	51830		transposase	Other categories	Other	5932.91	-0.926807	0.322839	-2.87081	0.00409427	0.0119844
641539202	51840		O-acetylhomoserine/O-acetylserine sulfhydrylase	Other categories	Other	284.499	0.348547	0.124923	2.7901	0.00526914	0.0149151
641539205	51870		hypothetical protein	Hypothetical		757.195	0.395131	0.112621	3.5085	0.000450636	0.00175596
641539211	51930		hypothetical protein	Hypothetical		241.314	1.30077	0.386233	3.36783	0.000757624	0.00278181
641539212	51940		hypothetical protein	Hypothetical	Other	143.958	2.04094	0.390405	5.22775	1.72e-07	1.4e-06
641539213	51950		cadmium resistance transporter	Other categories		181.189	1.15709	0.393935	2.93727	0.00331118	0.00988804
641539218	52000		putative type II DNA modification enzyme	Other categories		1597.29	-0.671974	0.0871914	-7.70688	1.29e-14	2.8e-13
641539222	52040		HesB/YadR/YfhF family protein	Other categories		2056.59	0.76881	0.152765	5.03264	4.84e-07	3.64e-06
641539230	52120		ribosomal large subunit pseudouridine synthase D	Translation		647.87	-0.306211	0.0997352	-3.07024	0.0021389	0.00683485
641539231	52130		hypothetical protein	Hypothetical		2751.89	0.256106	0.0896023	2.85825	0.00425982	0.0124197
641539232	52140		hypothetical protein	Hypothetical		1286.03	-0.351046	0.100185	-3.50399	0.00045835	0.00178226
641539237	52190		hypothetical protein	Hypothetical		376.366	-0.381637	0.121442	-3.14255	0.00167485	0.00554878
641539238	52200		hypothetical protein	Hypothetical	Other	153.15	-0.499816	0.18037	-2.77106	0.00558737	0.0156956
641539239	52210	phnZ	metal dependent phosphohydrolase HD region	Other categories		2254.63	-0.235387	0.0713223	-3.30033	0.000965719	0.00342029
641539248	52300	putA	proline oxidase	Energy metabolism		5683.43	0.653553	0.0717814	9.10477	8.64e-20	2.98e-18
641539250	52320		phosphoglucomutase	Other categories		5563.72	0.398965	0.0669011	5.9635	2.47e-09	2.75e-08
641539254	52360		esterase	Other categories	Transposon-related functions	290.46	0.510595	0.153081	3.33546	0.000851597	0.00307808
641539268	52500	rpsI	30S ribosomal protein S9	Translation	Ribosomal proteins: synthesis and modification	2696.98	0.443943	0.101751	4.36304	1.28e-05	7.24e-05
641539269	52510	rplM	50S ribosomal protein L13	Translation	Aminoacyl tRNA synthetases and tRNA modification	3240.26	0.486425	0.0742734	6.54912	5.79e-11	8.13e-10
641539270	52520	truA	tRNA pseudouridine synthase 1	Translation	Ribosomal proteins: synthesis and modification	10020.3	0.360608	0.0858309	4.20138	2.65e-05	0.000138418
641539271	52530	rplQ	50S ribosomal protein L17	Translation	RNA synthesis, modification, and DNA transcription	4269.34	0.318969	0.0671651	4.74903	2.04e-06	1.33e-05
641539272	52540	rpoA	RNA polymerase alpha subunit	Transcription	Ribosomal proteins: synthesis and modification	14803.9	0.318727	0.0936375	3.40383	0.000664471	0.00247935
641539276	52580		hypothetical protein	Hypothetical	Other	134.644	-0.748078	0.185621	-4.03015	5.57e-05	0.000267418
641539279	52610		hypothetical protein	Hypothetical	Transposon-related functions	654.854	0.370362	0.103989	3.56154	0.000368683	0.00145972
641539281	52630		creatininase	Other categories		974.836	0.273515	0.0805884	3.39398	0.000688857	0.00255459
641539284	52660	phoU	phosphate transport system regulatory protein	Regulatory functions	Other	1114.59	-0.217414	0.0930793	-2.3358	0.0195019	0.0459015
641539289	52710		phosphofructokinase	Energy metabolism	Other	939.297	-0.341503	0.108444	-3.14913	0.00163755	0.00543497
641539294	52760		hypothetical protein	Hypothetical	Other	224.737	-0.652627	0.15277	-4.27195	1.94e-05	0.000104647
641539298	52800		thioredoxin reductase	Other categories		798.48	-0.324231	0.119174	-2.72065	0.00651529	0.0178014
641539302	52840		hypothetical protein	Unknown	Other	47.0449	-0.988397	0.30896	-3.19911	0.00137853	0.00465218
641539303	52850		cyclic nucleotide-binding domain like	Other categories	Other	396.75	-0.617373	0.124897	-4.94305	7.69e-07	5.46e-06
641539305	52870		hypothetical protein	Hypothetical		794.135	0.437029	0.0898181	4.86572	1.14e-06	7.8e-06
641539307	52890		primosomal protein N'	DNA replication, restriction, modification, recombination, and repair	RNA synthesis, modification, and DNA transcription	1670.75	-0.389994	0.0715167	-5.45319	4.95e-08	4.49e-07
641539308	52900	sigE	group 2 RNA polymerase sigma factor	Transcription	Other	1070.74	-0.27015	0.0916678	-2.94705	0.00320823	0.00963511
641539309	52910		cysteine desulfurase like	Other categories	RNA synthesis, modification, and DNA transcription	1712.99	-0.290932	0.0915421	-3.17812	0.00148233	0.0049689
641539312	52940	hisF	cyclase	Amino acid biosynthesis		353.416	-0.611718	0.206479	-2.96262	0.00305032	0.00920578
641539314	52960		hypothetical protein	Hypothetical		151.407	-0.656157	0.170971	-3.83782	0.000124133	0.000551803
641539318	52990		hypothetical protein	Hypothetical	Other	45.6787	1.23323	0.287338	4.2919	1.77e-05	9.68e-05
641539319	53000		iron-sulfur cluster-binding protein like	Other categories	Purine ribonucleotide biosynthesis	1398.43	1.14354	0.079288	14.4226	3.73e-47	4.75e-45
641539320	53010	purU	phosphoribosylglycinamide formyltransferase	Purines, pyrimidines, nucleosides, and nucleotides		563.919	0.495925	0.0991861	4.99994	5.73e-07	4.25e-06
641539321	53020		hypothetical protein	Hypothetical		563.112	0.30521	0.108095	2.82354	0.00474958	0.013707
641539322	53030		hypothetical protein	Hypothetical	Drug and analog sensitivity	340.332	0.359778	0.117481	3.06244	0.00219539	0.00697916
641539327	53080		dehydrogenase like	Other categories		2333.87	-0.216543	0.0623671	-3.47208	0.00051645	0.0019914
641539328	53090		hypothetical protein	Hypothetical	Other	8402.34	0.316583	0.0628126	5.04012	4.65e-07	3.53e-06
641539335	53160		hypothetical protein	Hypothetical		148.692	-1.14849	0.24227	-4.74054	2.13e-06	1.39e-05
641539336	53170		ABC-transporter ATP-binding protein	Transport and binding proteins		868.198	-0.495972	0.115029	-4.31173	1.62e-05	8.93e-05
641539338	53190		glycosyl transferase family 2	Other categories		1433.57	0.369344	0.091084	4.05498	5.01e-05	0.000243375
641539343	53240		ABC-transporter ATP-binding protein	Transport and binding proteins		553.887	-0.266497	0.113359	-2.35092	0.0187268	0.0443641
641539351	53320		ABC-transporter ATP-binding protein	Transport and binding proteins	Other	69.0124	1.03395	0.354172	2.91934	0.00350774	0.0104077
641539356	53370		ADP-ribose pyrophosphatase	Other categories	Ribosomal proteins: synthesis and modification	1822.25	0.487744	0.0865144	5.63772	1.72e-08	1.65e-07
641539358	53390		polyribonucleotide nucleotidyltransferase	Transcription	Other	17526.1	0.440449	0.071685	6.14423	8.03e-10	9.61e-09
641539362	53430	argJ	arginine biosynthesis bifunctional protein	Amino acid biosynthesis		2017.91	0.679151	0.0913725	7.43277	1.06e-13	2.04e-12
641539363	53440		hypothetical protein	Hypothetical		876.002	0.439222	0.0938748	4.6788	2.89e-06	1.84e-05
641539371	53520	murE	UDP-N-acetylmuramoylalanyl-D-glutamate--2,6- diaminopimelate ligase	Other categories	Transposon-related functions	915.273	0.993461	0.10582	9.3882	6.1e-21	2.3e-19
641539373	53540		transposase	Other categories		3440.21	-0.374354	0.0768999	-4.86807	1.13e-06	7.72e-06
641539376	53570	desA	delta 12 acyl-lipid desaturase	Other categories		6062.97	0.266168	0.0519833	5.12025	3.05e-07	2.39e-06
641539383	53640		hypothetical protein	Hypothetical	Other	643.383	-0.309936	0.0972601	-3.18668	0.00143918	0.00483304
641539384	53650		peptidase M50	Other categories	Other	1507.79	0.399271	0.0948849	4.20795	2.58e-05	0.000134833
641539387	53680	ffh	signal recognition particle protein	Cellular processes		1742.99	0.48548	0.0999057	4.85938	1.18e-06	8.04e-06
641539390	53710		hypothetical protein	Hypothetical		3312.74	-0.289338	0.0776007	-3.72856	0.000192579	0.000815812
641539393	53740	ppx	exopolyphosphatase	Central intermediary metabolism		1648.61	-0.589794	0.0811066	-7.27184	3.55e-13	6.45e-12
641539399	53800		C-5 cytosine-specific DNA-methylase	Other categories		240.887	-0.584798	0.135485	-4.31633	1.59e-05	8.8e-05
641539402	53830		probable tRNA/rRNA methyltransferase	Translation		59.3101	-0.900023	0.295659	-3.04412	0.00233363	0.00733653
641539405	53860	chlB	light-independent protochlorophyllide reductase subunit	Biosynthesis of cofactors, prosthetic groups, and carriers		9629.98	0.3469	0.0778313	4.45707	8.31e-06	4.82e-05
641539408	53890		lipoic acid synthetase	Biosynthesis of cofactors, prosthetic groups, and carriers	Other	1001.95	0.30937	0.115726	2.67331	0.00751077	0.0201487
641539409	53900		mechanosensitive ion channel homolog	Other categories		909.994	-0.280039	0.085109	-3.29036	0.0010006	0.00352694
641539415	53960	narB	ferredoxin-nitrate reductase	Amino acid biosynthesis		1312.61	-0.584314	0.093707	-6.23555	4.5e-10	5.56e-09
641539418	53990	sodB	superoxide dismutase	Cellular processes	Photosystem II	9972.38	0.253144	0.0758823	3.33601	0.000849902	0.00307798
641539419	54000	psbH	photosystem II reaction center protein H	Photosynthesis and respiration	Other	4038.54	-0.339437	0.0976057	-3.47764	0.000505856	0.00195464
641539420	54010		putative TatA protein	Other categories		853.243	0.253559	0.0834608	3.03806	0.00238109	0.00745402
641539422	54030	glgB	1,4-alpha-glucan branching enzyme	Central intermediary metabolism	Other	9454.66	0.649504	0.0513517	12.6482	1.15e-36	1.06e-34
641539429	54100	argF	ornithine carbamoyltransferase	Amino acid biosynthesis		1025.34	0.204473	0.0828558	2.46782	0.013594	0.0336121
641539430	54110		hypothetical protein	Hypothetical		305.13	0.55301	0.143414	3.85604	0.000115238	0.000517242
641539439	54200		hypothetical protein	Hypothetical		206.654	-0.479235	0.163917	-2.92365	0.00345955	0.0102812
641539441	54220		hypothetical protein	Hypothetical		306.355	-0.355001	0.143053	-2.4816	0.0130793	0.0325791
641539445	54260		transposase	Other categories	Transposon-related functions	1232.33	-0.955948	0.150001	-6.37292	1.85e-10	2.41e-09
641539448	54290		hypothetical protein	Hypothetical	Other	174.965	-0.362581	0.152625	-2.37563	0.0175188	0.0419136
641539450	54300		HAD-superfamily hydrolase subfamily IA, variant 3	Other categories		450.41	-0.674943	0.116393	-5.7988	6.68e-09	6.91e-08
641539455	54350	panC	pantothenate synthetase/cytidylate kinase	Biosynthesis of cofactors, prosthetic groups, and carriers		1225.88	-0.265062	0.0860908	-3.07887	0.00207788	0.00666293
641539458	54380	ytfC	FKBP-type peptidyl-prolyl cis-trans isomerase	Other categories	Photosystem II	4872.34	0.177604	0.0737375	2.4086	0.0160139	0.0387904
641539459	54390	psb28	photosystem II reaction center 13 kDa protein	Photosynthesis and respiration		5529.99	-0.292991	0.0799693	-3.6638	0.000248504	0.00102453
641539467	54470	sigA	principal RNA polymerase sigma factor	Other categories	Ribosomal proteins: synthesis and modification	7700.8	0.789357	0.0890146	8.86773	7.47e-19	2.34e-17
641539469	54490		deoxyribonuclease	Other categories	RNA synthesis, modification, and DNA transcription	6090.18	0.27979	0.0908039	3.08126	0.00206128	0.00662696
641539470	54500	rpoB	RNA polymerase beta subunit	Transcription		10505.5	0.532667	0.0883335	6.03019	1.64e-09	1.87e-08
641539472	54520		RNA polymerase beta prime subunit	Transcription	Other	22178.4	0.285468	0.0684967	4.16762	3.08e-05	0.00015683
641539474	54530		GCN5-related N-acetyltransferase	Other categories	Other	679.115	-0.456155	0.116855	-3.9036	9.48e-05	0.0004349
641539476	54540		PpiC-type peptidyl-prolyl cis-trans isomerase	Other categories		1279.98	0.195379	0.0838995	2.32873	0.0198734	0.0465519
641539477	54550		ABC-transporter ATP-binding protein	Transport and binding proteins	Cell killing	4368.8	0.733293	0.0702791	10.434	1.73e-25	8.54e-24
641539478	54560		hemolysin secretion protein	Cellular processes	Other	3041.97	0.795349	0.0750378	10.5993	3e-26	1.56e-24
641539484	54620		transposase	Other categories		2889.56	-0.6228	0.15023	-4.14564	3.39e-05	0.000171009
641539490	54680		hypothetical protein	Unknown	Other	721.733	-0.624463	0.16073	-3.88517	0.000102256	0.000465765
641539502	54800		hypothetical protein	Unknown	Transposon-related functions	56.9385	-0.638017	0.261042	-2.44411	0.0145208	0.0355702
641539504	54820		transposase	Other categories		243.005	-0.46216	0.144149	-3.20614	0.0013453	0.00457178
641539505	54830		hypothetical protein	Hypothetical		731.821	0.898551	0.0935114	9.609	7.33e-22	3.08e-20
641539506	54840		hypothetical protein	Hypothetical	Purine ribonucleotide biosynthesis	1865.01	1.58854	0.0712694	22.2892	4.71e-110	1.74e-107
641539507	54850		inosine-5'-monophosphate dehydrogenase	Purines, pyrimidines, nucleosides, and nucleotides		4135.21	0.186209	0.073441	2.53549	0.0112291	0.0285481
641539519	54970		phosphoribosyltransferase	Other categories	Cell division	367.451	-0.407335	0.119351	-3.41292	0.000642697	0.00241028
641539520	54980	gidA	tRNA uridine 5-carboxymethylaminomethyl modification enzyme	Cellular processes	Transposon-related functions	2007.27	0.283672	0.0874056	3.24546	0.0011726	0.00406341
641539532	55100	mazE	transcriptional regulator/antitoxin	Regulatory functions		298.858	-0.301635	0.130956	-2.30332	0.0212608	0.0493324
641539548	55260		hypothetical protein	Hypothetical		416.097	1.52062	0.158675	9.58321	9.41e-22	3.9e-20
641539549	55270		hypothetical protein	Hypothetical	Other	293.579	0.771008	0.140907	5.47175	4.46e-08	4.07e-07
641539552	55300		cyclase/dehydrase	Other categories	Transposon-related functions	767.653	-0.261518	0.0925383	-2.82605	0.00471253	0.0136107
641539553	55310		transposase	Other categories	Transposon-related functions	1949.89	-0.917818	0.339525	-2.70324	0.00686667	0.0186511
641539559	55370	hemD	uroporphyrinogen-III C-methyltransferase and uroporphyrinogen-III synthase fusion protein	Biosynthesis of cofactors, prosthetic groups, and carriers		1013.85	-0.390563	0.0910076	-4.29154	1.77e-05	9.68e-05
641539563	55410		peptide methionine sulfoxide reductase	Translation	Pantothenate	202.291	-0.596626	0.152572	-3.91045	9.21e-05	0.000423265
641539564	55420	panB	3-methyl-2-oxobutanoate hydroxymethyltransferase	Biosynthesis of cofactors, prosthetic groups, and carriers	Other	1167.39	-0.311558	0.0765255	-4.0713	4.68e-05	0.000228138
641539567	55450		molybdate-binding periplasmic protein	Transport and binding proteins		52.8219	-0.634681	0.253357	-2.50509	0.012242	0.0308019
641539578	55560		Na+/H+ antiporter	Transport and binding proteins		1477.09	0.487362	0.0763465	6.38355	1.73e-10	2.27e-09
641539580	55580		N-acetylmuramoyl-L-alanine amidase	Cell envelope	Murein sacculus and peptidoglycan	5735.89	0.557525	0.0822329	6.77982	1.2e-11	1.84e-10
641539589	55670		GHMP kinase	Other categories	Surface polysaccharides, lipopolysaccharides and antigens	428.897	0.475841	0.10675	4.45754	8.29e-06	4.82e-05
641539600	55780		hypothetical protein	Hypothetical		229.582	-0.515797	0.155585	-3.31521	0.000915734	0.00327149
641539608	55860		hypothetical protein	Hypothetical	Other	1135.53	1.35027	0.39767	3.39545	0.000685158	0.00254369
641539609	55870		Fe-S-cluster oxidoreductase-like	Other categories		527.089	-0.360016	0.125697	-2.86416	0.0041812	0.0122194
641539611	55880		hypothetical protein	Hypothetical		471.498	-0.463398	0.114593	-4.04386	5.26e-05	0.000254215
641539613	55900	proC	pyrroline-5-carboxylate reductase	Amino acid biosynthesis		1232.76	-0.429892	0.104587	-4.11039	3.95e-05	0.000195327
641539614	55910	ycf50	hypothetical protein	Hypothetical		9344.97	0.48294	0.0975613	4.95012	7.42e-07	5.3e-06
641539615	55920		hypothetical protein	Hypothetical		703.836	-0.52358	0.121018	-4.32648	1.52e-05	8.43e-05
641539616	55930		hypothetical protein	Hypothetical		370.227	-0.424651	0.128466	-3.30554	0.000947934	0.00336699
641539618	55950	ndhB	NAD(P)H-quinone oxidoreductase chain 2	Photosynthesis and respiration		7575.59	0.514028	0.0745041	6.89933	5.23e-12	8.39e-11
641539621	55980		Type I restriction enzyme EcoEI M protein homolog	Other categories	Other	221.516	-0.418659	0.147228	-2.84362	0.00446046	0.0129638
641539624	56010	fus	elongation factor EF-G	Translation		2242.22	0.309564	0.0724103	4.27514	1.91e-05	0.000103311
641539649	56250	sdhA	succinate dehydrogenase flavoprotein subunit	Other categories		665.272	0.31269	0.125647	2.48863	0.0128236	0.0320504
641539652	56280	petJ	cytochrome c553	Photosynthesis and respiration		445.223	0.870017	0.352716	2.46662	0.0136395	0.0336794
641539657	56330		anti-ECFsigma factor like	Other categories	Transposon-related functions	788.296	-0.336563	0.102694	-3.27734	0.00104791	0.00367963
641539658	56340		transposase	Other categories		2189.91	-0.612084	0.0994559	-6.15432	7.54e-10	9.04e-09
641539665	56410		hypothetical protein	Hypothetical	NADH dehydrogenase	1511.91	-0.319237	0.0726404	-4.39476	1.11e-05	6.36e-05
641539666	56420	ndhE	NADH dehydrogenase subunit 4L	Photosynthesis and respiration	NADH dehydrogenase	1326.44	-0.27238	0.104799	-2.59908	0.00934734	0.024282
641539671	56470		porin type major outer membrane protein like	Cell envelope		552.133	0.470776	0.129832	3.62604	0.000287797	0.00116827
641539674	56500		amino acid adenylation participated protein like	Transport and binding proteins	Other	1795.08	-0.502159	0.084377	-5.95138	2.66e-09	2.92e-08
641539675	56510		3-oxoacyl-[acyl-carrier-protein] reductase like	Other categories	Other	700.388	-0.276032	0.118937	-2.32083	0.0202962	0.047452
641539676	56520		non-ribosomal peptide synthetase	Other categories		2772.75	-0.342212	0.0802382	-4.26494	2e-05	0.00010755
641539680	56560	aerD	putative aeruginosin synthesis gene	Other categories	Other	580.464	0.351347	0.14745	2.38282	0.0171805	0.0411842
641539685	56610		SWIM zinc-finger protein	Other categories	Transposon-related functions	644.372	0.330638	0.101799	3.24793	0.00116246	0.00403583
641539687	56630	topA	DNA topoisomerase I	DNA replication, restriction, modification, recombination, and repair		3056.15	0.340355	0.0662445	5.13786	2.78e-07	2.18e-06
641539692	56680		iron transport system substrate-binding protein	Other categories	Transposon-related functions	768.714	0.631186	0.0992064	6.36236	1.99e-10	2.56e-09
641539693	56690		transposase	Other categories	Other	2527.46	-0.486109	0.0830789	-5.85118	4.88e-09	5.15e-08
641539696	56720		creatininase	Other categories		153.005	0.547836	0.162887	3.36329	0.000770184	0.00281132
641539701	56770		hypothetical protein	Hypothetical		608.181	0.360923	0.0948763	3.80415	0.000142293	0.00062058
641539702	56780		hypothetical protein	Hypothetical		2720.23	0.662205	0.084598	7.82767	4.97e-15	1.13e-13
641539703	56790		hypothetical protein	Hypothetical	Other	3387.69	-0.759777	0.10632	-7.14617	8.92e-13	1.53e-11
641539704	56800		PBS lyase heat-like repeat	Other categories		204.167	0.424201	0.161649	2.62421	0.00868504	0.0229489
641539709	56850		hypothetical protein	Hypothetical		36.9133	0.710369	0.308054	2.30599	0.0211114	0.0491093
641539713	56890		oligopeptides ABC-transporter permease protein	Other categories		469.052	-0.264192	0.114375	-2.30987	0.0208953	0.0486679
641539717	56930	efp	elongation factor P	Translation	Other	4021.96	-0.22904	0.0671759	-3.40956	0.000650682	0.00243528
641539731	57070		putative diacylglycerol kinase	Other categories		515.763	0.31542	0.0973904	3.23872	0.0012007	0.00414908
641539732	57080		amino acid transport system substrate-binding protein	Transport and binding proteins		2014.4	0.391755	0.0867895	4.51385	6.37e-06	3.79e-05
641539733	57090		hypothetical protein	Hypothetical		447.023	0.383385	0.113195	3.38695	0.000706736	0.00261591
641539734	57100		hypothetical protein	Hypothetical	Soluble electron carriers	621.581	0.33405	0.103859	3.21636	0.00129826	0.00444466
641539737	57130		hypothetical protein	Hypothetical		549.523	-0.283081	0.102325	-2.76648	0.00566654	0.0158697
641539739	57150		ferredoxin-like protein	Photosynthesis and respiration		798.995	-0.292073	0.100987	-2.89219	0.00382565	0.0112695
641539742	57180	clpP	ATP-dependent Clp protease proteolytic subunit	Translation	Degradation of proteins, peptides, and glycopeptides	2980.18	0.402014	0.0676924	5.93884	2.87e-09	3.13e-08
641539743	57190	clpP	ATP-dependent Clp protease proteolytic subunit	Translation		3472.73	0.462088	0.0670816	6.88845	5.64e-12	8.94e-11
641539749	57250	secY	preprotein translocase SecY subunit	Cellular processes	Ribosomal proteins: synthesis and modification	15301.7	0.416131	0.0873194	4.76562	1.88e-06	1.24e-05
641539750	57260	rpl15	50S ribosomal protein L15	Translation	Ribosomal proteins: synthesis and modification	2771.21	0.458066	0.105606	4.33751	1.44e-05	8.07e-05
641539751	57270	rpsE	30S ribosomal protein S5	Translation	Ribosomal proteins: synthesis and modification	3505.85	0.295902	0.106894	2.7682	0.00563673	0.0157982
641539752	57280	rplR	50S ribosomal protein L18	Translation	Ribosomal proteins: synthesis and modification	2012.71	0.497573	0.139191	3.57475	0.000350561	0.00139095
641539753	57290	rplF	50S ribosomal protein L6	Translation	Ribosomal proteins: synthesis and modification	4082.39	0.529446	0.114488	4.62447	3.76e-06	2.35e-05
641539754	57300	rpsH	30S ribosomal protein S8	Translation	Ribosomal proteins: synthesis and modification	2254.08	0.500352	0.129722	3.85712	0.000114731	0.000515593
641539755	57310	rplE	50S ribosomal protein L5	Translation	Ribosomal proteins: synthesis and modification	4412.22	0.507614	0.100747	5.03851	4.69e-07	3.54e-06
641539756	57320	rplX	50S ribosomal protein L24	Translation	Ribosomal proteins: synthesis and modification	3256.14	0.506191	0.0892143	5.67387	1.4e-08	1.36e-07
641539757	57330	rpl14	50S ribosomal protein L14	Translation	Ribosomal proteins: synthesis and modification	2835.11	0.644114	0.102505	6.28373	3.31e-10	4.13e-09
641539758	57340	rpsQ	30S ribosomal protein S17	Translation	Ribosomal proteins: synthesis and modification	1779.77	0.570666	0.105422	5.41317	6.19e-08	5.49e-07
641539759	57350	rpl29	50S ribosomal protein L29	Translation	Ribosomal proteins: synthesis and modification	1718.66	0.392291	0.115055	3.4096	0.000650594	0.00243528
641539760	57360	rplP	50S ribosomal protein L16	Translation	Ribosomal proteins: synthesis and modification	2904.1	0.619402	0.120037	5.16008	2.47e-07	1.97e-06
641539761	57370	rpsC	30S ribosomal protein S3	Translation	Ribosomal proteins: synthesis and modification	6479.83	0.585899	0.122939	4.76575	1.88e-06	1.24e-05
641539762	57380	rplV	50S ribosomal protein L22	Translation	Ribosomal proteins: synthesis and modification	2208.26	0.706749	0.128605	5.49552	3.9e-08	3.58e-07
641539763	57390	rpsS	30S ribosomal protein S19	Translation	Ribosomal proteins: synthesis and modification	1773.54	0.721708	0.100331	7.19328	6.33e-13	1.11e-11
641539764	57400	rplB	50S ribosomal protein L2	Translation	Ribosomal proteins: synthesis and modification	6319.75	0.65073	0.107185	6.0711	1.27e-09	1.48e-08
641539765	57410	rplW	50S ribosomal protein L23	Translation	Ribosomal proteins: synthesis and modification	1830.79	0.722025	0.132905	5.43262	5.55e-08	5.02e-07
641539766	57420	rplD	50S ribosomal protein L4	Translation	Ribosomal proteins: synthesis and modification	5247.03	0.776234	0.108174	7.17582	7.19e-13	1.26e-11
641539767	57430	rplC	50S ribosomal protein L3	Translation		9334.71	0.372956	0.0815104	4.57556	4.75e-06	2.91e-05
641539768	57440		hypothetical protein	Unknown		6733.24	-0.937412	0.250416	-3.74342	0.00018153	0.000778829
641539772	57480		hypothetical protein	Hypothetical	Other	363.983	0.653283	0.114489	5.70606	1.16e-08	1.15e-07
641539773	57490		phosphoribosyltransferase	Other categories		1563.38	0.6474	0.101194	6.39764	1.58e-10	2.07e-09
641539774	57500		hypothetical protein	Hypothetical		1075.55	2.98796	0.115825	25.7971	9.55e-147	4.41e-144
641539778	57540	fur	ferric uptake regulation protein	Regulatory functions	Purine ribonucleotide biosynthesis	999.042	-0.57351	0.102141	-5.61489	1.97e-08	1.87e-07
641539779	57550	purS	phosphoribosylformylglycinamidine synthase	Purines, pyrimidines, nucleosides, and nucleotides	Purine ribonucleotide biosynthesis	314.886	-0.802977	0.14192	-5.65797	1.53e-08	1.48e-07
641539780	57560	purL	phosphoribosylformylglycinamidine synthase	Purines, pyrimidines, nucleosides, and nucleotides		576.59	-0.715225	0.118214	-6.05025	1.45e-09	1.67e-08
641539783	57590	rfbB	dTDP-glucose 4,6-dehydratase	Cell envelope	Ribosomal proteins: synthesis and modification	528.912	0.267201	0.097938	2.72826	0.00636687	0.0174864
641539805	57810		hypothetical protein	Hypothetical		3097.76	0.612015	0.0753116	8.12643	4.42e-16	1.13e-14
641539808	57840		Proton extrusion protein	Other categories		779.881	0.355239	0.0943879	3.76361	0.000167479	0.000723586
641539816	57920		hypothetical protein	Hypothetical		926.271	-0.421522	0.0880154	-4.78919	1.67e-06	1.1e-05
641539818	57940	hoxY	hydrogenase subunit of the bidirectional hydrogenase	Other categories		324.874	0.523243	0.118182	4.42742	9.54e-06	5.5e-05
641539821	57970	hoxU	diaphorase subunit of the bidirectional hydrogenase	Other categories	Other	317.343	-0.297205	0.118293	-2.51245	0.0119895	0.030252
641539830	58060		hypothetical protein	Hypothetical		108.827	0.53345	0.184429	2.89244	0.00382256	0.0112694
641539838	58140	psbA5	photosystem II D1 protein	Photosynthesis and respiration		195754	0.594085	0.0906961	6.55028	5.74e-11	8.1e-10
641539842	58180		hypothetical protein	Other categories		3427.84	0.358794	0.0730605	4.91091	9.07e-07	6.33e-06
641539850	58260		hypothetical protein	Hypothetical	Other	329.118	0.38949	0.12671	3.07387	0.00211301	0.00676382
641539851	58270		aldo/keto reductase family protein	Other categories		1235.43	0.369799	0.107799	3.43046	0.000602566	0.00227945
641539852	58280		hypothetical protein	Hypothetical	Other	1440.87	0.918182	0.0897967	10.2251	1.53e-24	7.16e-23
641539854	58300		glutaredoxin	Biosynthesis of cofactors, prosthetic groups, and carriers	Other	417.213	-0.402485	0.151162	-2.66261	0.00775369	0.0207552
641539855	58310		cytidine and deoxycytidylate deaminase	Other categories	Other	431.154	-0.530485	0.15006	-3.53516	0.000407527	0.0016032
641539860	58360		hypothetical protein	Hypothetical	Other	300.709	-0.570441	0.12408	-4.59735	4.28e-06	2.65e-05
641539864	58400		NADH dehydrogenase subunit 4 NdhD4	Photosynthesis and respiration	Other	1503.82	0.487483	0.0898862	5.42333	5.85e-08	5.22e-07
641539879	58550		hypothetical protein	Hypothetical		114.002	-0.631653	0.223461	-2.82668	0.00470329	0.0135946
641539881	58570		PilT protein-like protein	Other categories		508.648	-0.408243	0.116143	-3.51502	0.000439726	0.00171889
641539882	58580		hypothetical protein	Hypothetical		876.056	-0.760346	0.116273	-6.53934	6.18e-11	8.58e-10
641539884	58600		monoglucosyldiacylglycerol synthase	Other categories	Other	3481.05	0.45582	0.0597427	7.62971	2.35e-14	4.94e-13
641539885	58610		short-chain dehydrogenase	Other categories	Other	1808.89	-0.329667	0.0823703	-4.00226	6.27e-05	0.000297132
641539894	58700		cytosine-specific methyltransferase	Other categories	Other	253.55	-0.475939	0.156305	-3.04494	0.0023273	0.0073255
641539898	58740		phospholipid/glycerol acyltransferase	Other categories		2282.15	0.602171	0.0756757	7.95726	1.76e-15	4.19e-14
641539899	58750		transcriptional regulator	Regulatory functions		1229.33	-0.216828	0.0853124	-2.54157	0.0110355	0.0281723
641539900	58760		hypothetical protein	Hypothetical		148.461	-0.461789	0.169545	-2.7237	0.00645551	0.0176766
641539903	58790		hypothetical protein	Unknown		150.304	0.390093	0.166624	2.34116	0.0192241	0.0453183
641539909	58850		long-chain-fatty-acid CoA ligase	Other categories		1328.42	0.800509	0.0987133	8.10943	5.09e-16	1.29e-14
641539911	58870		hypothetical protein	Hypothetical		976.814	0.305051	0.105916	2.88013	0.00397506	0.0116446
641539918	58940	gcvT	aminomethyltransferase	Energy metabolism	Other	1582.33	0.206597	0.0751013	2.7509	0.00594312	0.0164819
641539919	58950		probable glycosyl transferase	Other categories	Aminoacyl tRNA synthetases and tRNA modification	494.532	0.357747	0.137017	2.61096	0.00902891	0.0235709
641539920	58960	queA	S-adenosylmethionine:tRNA ribosyltransferase-isomerase	Translation		3935.6	0.387522	0.0858625	4.51328	6.38e-06	3.79e-05
641539923	58990		hypothetical protein	Hypothetical		748.843	0.778869	0.126085	6.17734	6.52e-10	7.95e-09
641539926	59020		thiosulfate sulfurtransferase	Other categories	Other	554.442	0.568636	0.0990748	5.73946	9.5e-09	9.51e-08
641539929	59050		anti-sigma-factor antagonist	Other categories	Other	161.308	-0.507046	0.216374	-2.34338	0.0191101	0.0450783
641539934	59100		glycosyl transferase group 1	Other categories	Other	991.135	-0.299077	0.0898052	-3.33028	0.000867577	0.00312362
641539935	59110		arsenical pump membrane protein	Other categories		533.064	0.511262	0.103314	4.94861	7.47e-07	5.33e-06
641539936	59120		hypothetical protein	Hypothetical	Other	734.949	1.07777	0.0871495	12.3669	3.95e-35	3.04e-33
641539937	59130	glnB	nitrogen regulatory protein P-II	Other categories	Other	157.69	1.84759	0.239258	7.7222	1.14e-14	2.5e-13
641539938	59140		sodium-dependent bicarbonate transporter	Other categories	Ribosomal proteins: synthesis and modification	508.17	2.92915	0.19129	15.3126	6.3e-53	9.69e-51
641539939	59150		ribosomal-protein-alanine acetyltransferase	Translation	Other	203.893	-0.778154	0.167621	-4.64234	3.44e-06	2.17e-05
641539940	59160		probable glycosyl transferase	Other categories	Other	2186.57	-0.377661	0.0666356	-5.66755	1.45e-08	1.41e-07
641539941	59170		CP12 polypeptide	Other categories		3725.62	0.202449	0.0733758	2.75907	0.00579661	0.0161849
641539946	59220		acetyl-coenzyme A synthetase	Energy metabolism	Photosystem I	3726.47	0.400929	0.0553517	7.2433	4.38e-13	7.81e-12
641539947	59230	psaC	photosystem subunit VII	Photosynthesis and respiration	Transposon-related functions	25482.3	-0.459254	0.148769	-3.08703	0.00202165	0.00655662
641539963	59390		hypothetical protein	Unknown		964.005	0.578671	0.0971865	5.95423	2.61e-09	2.89e-08
641539967	59430		CAB/ELIP/HLIP superfamily protein	Other categories	Aspartate family	184.857	0.785368	0.236452	3.32147	0.000895442	0.00321166
641539968	59440	dapF	diaminopimelate epimerase	Amino acid biosynthesis		1076.48	0.291276	0.0910447	3.19926	0.00137781	0.00465218
641539971	59470		probable glycosyl transferase	Other categories	Other	1183.46	-0.361832	0.0972818	-3.71943	0.000199676	0.000841053
641539979	59550		ATP-dependent Clp protease ATPase subunit	Translation		29520	0.549595	0.0706349	7.78078	7.21e-15	1.59e-13
641539987	59630		hypothetical protein	Hypothetical	Pyruvate dehydrogenase	2944.37	0.198904	0.0781984	2.54358	0.0109724	0.0280692
641539988	59640		pyruvate dehydrogenase complex dihydrolipoamide acetyltransferase component	Energy metabolism		3610.78	0.428361	0.0791617	5.41121	6.26e-08	5.53e-07
641539990	59660		hypothetical protein	Hypothetical		2444.17	0.245693	0.0662284	3.70978	0.000207436	0.000871752
641539991	59670		hypothetical protein	Hypothetical	Murein sacculus and peptidoglycan	1025.39	1.12258	0.0971445	11.5558	6.9e-31	4.47e-29
641539997	59730		hypothetical protein	Hypothetical	Other	1263.73	0.376622	0.0744153	5.06108	4.17e-07	3.2e-06
641539998	59740		D-xylulose kinase	Other categories	Other	604.837	-0.329613	0.108303	-3.04342	0.00233905	0.00734731
641540003	59790		transposase	Other categories		2725.8	-0.256711	0.0841232	-3.05161	0.00227621	0.00718047
641540006	59820		potassium-transporting P-type ATPase B chain	Other categories	Other	1002.41	0.279039	0.0911753	3.06047	0.00220988	0.00700711
641540012	59880		hypothetical protein	Hypothetical		226.784	-0.563976	0.138667	-4.06711	4.76e-05	0.000231969
641540013	59890	gyrA	DNA gyrase subunit A	DNA replication, restriction, modification, recombination, and repair		1299.7	-0.278893	0.0813544	-3.42813	0.000607752	0.00229319
641540014	59900		two-component response regulator	Regulatory functions	Other	744.545	-0.347421	0.100205	-3.46712	0.000526065	0.00202615
641540015	59910		D-alanyl-D-alanine dipeptidase	Other categories		392.264	-0.29703	0.115061	-2.58149	0.00983751	0.025448
641540017	59930		phosphoadenosine phosphosulfate reductase	Other categories	Other	376.738	-1.00911	0.133037	-7.5852	3.32e-14	6.78e-13
641540018	59940		HNH endonuclease family protein	Other categories	Other	546.65	-0.886427	0.110941	-7.99011	1.35e-15	3.28e-14
641540019	59950		putative acyl-carrier-protein	Other categories	Other	543.252	0.531684	0.107332	4.95363	7.28e-07	5.23e-06
641540020	59960		putative methyltransferase	Other categories		1119.06	0.343354	0.0942782	3.64192	0.000270611	0.00110457
641540023	59990		hypothetical protein	Hypothetical	Other	5628.59	0.435583	0.0736822	5.91164	3.39e-09	3.61e-08
641540038	60140		hypothetical protein	Hypothetical	Transposon-related functions	3348.66	0.254512	0.090675	2.80686	0.00500264	0.0143032
641540039	60150		transposase	Other categories	Transposon-related functions	432.196	-0.663442	0.127775	-5.19225	2.08e-07	1.68e-06
641540050	60260		hypothetical protein	Unknown	Other	549.021	-0.782301	0.117193	-6.67534	2.47e-11	3.66e-10
641540059	60350		transposase	Other categories	Other	556.676	-0.308281	0.0992886	-3.1049	0.00190342	0.00621683
641540062	60380		beta-lactamase-like protein	Other categories		4196.16	0.283998	0.0743268	3.82094	0.000132943	0.000581863
641540066	60420		TPR repeat protein	Other categories		185.703	-0.5132	0.154754	-3.31623	0.000912409	0.00326593
641540070	60460		hypothetical protein	Unknown	Transposon-related functions	90.9088	-0.534501	0.210756	-2.53611	0.011209	0.0285166
641540073	60490		hemolysin-type calcium-binding region protein	Other categories	Transposon-related functions	1058.49	0.254797	0.0859996	2.96277	0.00304888	0.00920578
641540081	60570		transposase	Other categories		268.484	-0.35243	0.134761	-2.61523	0.0089168	0.0233442
641540090	60660		zinc-binding CMP/dCMP deaminase	Other categories	Other	737.862	-0.466456	0.0995215	-4.68699	2.77e-06	1.78e-05
641540099	60750		PBS lyase heat-like repeat	Other categories	Other	2255.12	-0.773705	0.0675943	-11.4463	2.45e-30	1.56e-28
641540103	60790		WD-repeat protein	Other categories	Degradation of RNA	1514.88	0.336225	0.104518	3.21691	0.0012958	0.00444033
641540104	60800	rnc	ribonuclease III	Transcription	Other	439.685	0.245122	0.10244	2.39284	0.0167184	0.0402068
641540105	60810		probable hydrolase	Other categories		475.122	-0.470793	0.121871	-3.86304	0.000111986	0.000505101
641540107	60830		glycoside hydrolase family 57	Other categories		5936.34	1.16764	0.0562946	20.7415	1.46e-95	4.5e-93
641540112	60880		glycoside hydrolase family 57	Other categories	Other	6726.24	0.384075	0.0936663	4.10046	4.12e-05	0.000202819
641540116	60920		hypothetical protein	Hypothetical		679.72	-0.344176	0.100065	-3.43954	0.000582711	0.00221454
641540120	60960		phosphotransacetylase	Other categories		999.851	-0.221172	0.0792605	-2.79044	0.00526362	0.0149109
641540123	60990		hypothetical protein	Hypothetical		850.873	0.535029	0.121743	4.39475	1.11e-05	6.36e-05
641540126	61020		alanine dehydrogenase	Energy metabolism	Other	1927.87	0.263752	0.0763934	3.45256	0.000555301	0.00211909
641540129	61050		FdxN element excision controlling factor protein	Other categories	Other	103.41	-0.933818	0.201488	-4.6346	3.58e-06	2.24e-05
641540137	61130		hypothetical protein	Hypothetical		133.797	-0.753628	0.180134	-4.18371	2.87e-05	0.00014777
641540138	61140		hypothetical protein	Unknown		153.165	-0.645386	0.16799	-3.84182	0.000122127	0.00054354
641540142	61180		TPR repeat protein	Other categories		1595.25	-0.665399	0.0831155	-8.00572	1.19e-15	2.91e-14
641540148	61240		aconitate hydratase	Other categories		2741.74	1.04177	0.0926681	11.242	2.54e-29	1.49e-27
641540156	61320		hypothetical protein	Hypothetical	Other	2625.67	0.625565	0.0827743	7.55748	4.11e-14	8.25e-13
641540170	61460		transposase	Other categories	Other	204.442	-0.604575	0.179126	-3.37514	0.000737782	0.00271993
641540171	61470		putative transcriptional regulator	Other categories		92.1678	-0.479355	0.203915	-2.35076	0.0187353	0.0443641
641540182	61570	chlH	magnesium protoporphyrin IX chelatase subunit H	Biosynthesis of cofactors, prosthetic groups, and carriers	Other	901.694	0.251036	0.0831196	3.02018	0.00252627	0.00784206
641540185	61600		predicted nucleic acid-binding protein	Other categories	Other	114.279	0.4865	0.196346	2.47776	0.0132208	0.0328582
641540186	61610		flavoprotein	Other categories		2483.99	0.641997	0.0988232	6.49642	8.23e-11	1.13e-09
641540188	61630		hypothetical protein	Hypothetical	Hydrogenase	54.3971	-0.645876	0.258839	-2.49528	0.0125857	0.0315839
641540193	61680		inositol monophosphate family protein	Other categories	Pentose phosphate pathway	1604.93	0.446203	0.0771755	5.78166	7.4e-09	7.57e-08
641540194	61690	rpe	pentose-5-phosphate-3-epimerase	Energy metabolism		11376.1	0.839551	0.077281	10.8636	1.72e-27	9.07e-26
641540200	61750		hypothetical protein	Hypothetical		1203.93	0.219619	0.0839705	2.61543	0.00891143	0.0233442
641540207	61820		transketolase	Other categories		12464.8	1.05532	0.0590256	17.879	1.72e-71	4.23e-69
641540209	61840	clpB1	ClpB protein	Translation		9786.73	3.84151	0.0892806	43.0274	0	0
641540213	61870		prolipoprotein diacylglyceryl transferase	Cell envelope	Other	1296.33	0.209252	0.0758368	2.75923	0.0057937	0.0161849
641540215	61890	bvdR	biliverdin reductase	Other categories		1369.46	-0.299081	0.0888698	-3.36539	0.000764368	0.00279892
641540216	61900		hypothetical protein	Hypothetical		1640.3	-0.432129	0.105243	-4.106	4.03e-05	0.000198806
641540217	61910		hypothetical protein	Hypothetical		233.473	-0.527803	0.145945	-3.61645	0.000298667	0.00120709
641540221	61950		plasma membrane protein	Other categories	Other	448.652	-0.627698	0.150222	-4.17847	2.93e-05	0.000150363
641540222	61960		alanine dehydrogenase	Other categories		561.08	-0.49758	0.103622	-4.80189	1.57e-06	1.04e-05
641540224	61980	pntB	pyridine nucleotide transhydrogenase beta subunit	Biosynthesis of cofactors, prosthetic groups, and carriers		1044.02	-0.191213	0.0818666	-2.33566	0.0195087	0.0459015
641540226	62000		leucine aminopeptidase	Translation	Transposon-related functions	2359.46	0.25015	0.0912962	2.73998	0.00614422	0.0169505
641540227	62010		transposase	Other categories	Transposon-related functions	2576.98	-0.558147	0.091015	-6.13247	8.65e-10	1.02e-08
641540229	62030		tetratricopeptide protein	Other categories		981.485	0.328454	0.0903146	3.63677	0.000276074	0.00112438
641540232	62060	ftsH	cell division protein	Cellular processes		14508.6	1.13138	0.0638509	17.7191	2.99e-70	6.9e-68
641540233	62070		transcriptional regulator	Regulatory functions	Other	795.287	-0.550039	0.11839	-4.64599	3.38e-06	2.14e-05
641540234	62080		sulfate permease family protein	Other categories	Other	208.415	-2.35475	0.214599	-10.9728	5.16e-28	2.76e-26
641540235	62090		sodium-dependent bicarbonate transporter	Other categories		4093.51	-0.936252	0.36105	-2.59314	0.00951043	0.024671
641540236	62100		hypothetical protein	Hypothetical		1331.17	-0.946998	0.318114	-2.97691	0.00291165	0.008867
641540237	62110		Na+/H+ antiporter	Transport and binding proteins		5268.06	-0.972183	0.358375	-2.71275	0.00667271	0.0181911
641540245	62190		hypothetical protein	Hypothetical		226.719	-0.395681	0.143515	-2.75707	0.00583224	0.0162476
641540250	62240	murA	UDP-N-acetylglucosamine 1-carboxyvinyltransferase	Cell envelope	Other	8090.17	0.656098	0.08855	7.40935	1.27e-13	2.42e-12
641540252	62250		probable tRNA/rRNA methyltransferase	Other categories	Transposon-related functions	1558.74	-0.504766	0.083663	-6.03332	1.61e-09	1.84e-08
641540259	62320	purH	bifunctional phosphoribosyl aminoimidazole carboxy formyl formyltransferase/inosinemonophosphate cyclohydrolase	Purines, pyrimidines, nucleosides, and nucleotides		1175.85	0.432627	0.0800877	5.40191	6.59e-08	5.8e-07
641540260	62330		hypothetical protein	Hypothetical	Transposon-related functions	274.435	0.35828	0.136844	2.61817	0.00884032	0.0232759
641540267	62400	ndbB1	type 2 NADH dehydrogenase	Other categories		161.852	0.54213	0.159253	3.40421	0.000663552	0.00247935
641540268	62410		hypothetical protein	Hypothetical	Other	256.98	0.739401	0.131109	5.6396	1.7e-08	1.64e-07
641540272	62450		UDP-glucose 4-epimerase	Energy metabolism		721.696	-0.21703	0.0908268	-2.38949	0.0168716	0.0405489
641540274	62470		hypothetical protein	Hypothetical		702.59	-0.505984	0.0997268	-5.0737	3.9e-07	3e-06
641540276	62490	purN	phosphoribosylglycinamide formyltransferase	Other categories		348.212	-0.491681	0.113809	-4.32024	1.56e-05	8.66e-05
641540279	62520	valS	valyl-tRNA synthetase	Other categories	TCA cycle	2743.15	0.177043	0.072986	2.42571	0.0152785	0.0372286
641540281	62540		hypothetical protein	Unknown		1971.28	0.30107	0.0832941	3.61454	0.000300879	0.00121469
641540285	62580		serine/threonine protein kinase	Regulatory functions		266.24	-0.484227	0.148322	-3.2647	0.00109582	0.00381882
641540290	62630		transposase	Other categories		882.444	-0.873892	0.167685	-5.21152	1.87e-07	1.52e-06
641540292	62650		1-deoxyxylulose-5-phosphate synthase	Other categories	Other	8533.85	0.426115	0.0781749	5.45078	5.01e-08	4.54e-07
641540293	62660		putative phosphoribosylaminoimidazole carboxylase catalytic subunit	Other categories		1608.61	0.40506	0.0961381	4.21331	2.52e-05	0.000132047
641540294	62670		hypothetical protein	Hypothetical	Aspartate family	7280.45	0.305615	0.0697948	4.37876	1.19e-05	6.77e-05
641540295	62680	dapA	dihydrodipicolinate synthase	Amino acid biosynthesis	Aspartate family	1664.05	-0.615883	0.103304	-5.96187	2.49e-09	2.77e-08
641540296	62690	asd	aspartate beta-semialdehyde dehydrogenese	Amino acid biosynthesis	Protein and peptide secretion	4343.15	-0.411958	0.069243	-5.94946	2.69e-09	2.95e-08
641540299	62720	clpP	ATP-dependent Clp protease proteolytic subunit 2	Translation	Degradation of proteins, peptides, and glycopeptides	5400.26	0.595358	0.0739343	8.05253	8.11e-16	2.04e-14
641540300	62730	clpX	ATP-dependent Clp protease ATPase subunit	Translation		4892.31	0.403999	0.0701789	5.7567	8.58e-09	8.66e-08
641540316	62890		plasmid stabilization system protein	Other categories		325.738	-0.329362	0.126064	-2.61266	0.00898408	0.0234735
641540318	62910		putative transcriptional regulator	Other categories	Other	904.844	-0.408902	0.10657	-3.83693	0.000124582	0.000553134
641540319	62920		putative resolvase	Other categories	Transposon-related functions	79.5532	-0.711918	0.2308	-3.08457	0.00203849	0.00659386
641540322	62950		hypothetical protein	Hypothetical		661.675	0.484258	0.108045	4.48199	7.4e-06	4.35e-05

## Sheet: Table S3
Table S3 Differential expression results for the Daphnia pulex [100 L-1] treatment relative to the control treatment. Differential expression was calculated with DESeq2 using read counts generated from alignments against the Microcystis aeruginosa NIES-843 genome using Bowtie2 and RSEM. Functional categories were assigned using Cyanobase for Microcystis aeruginosa NIES-843.
GeneID	MAE Number	Gene Symbol	Product	Category	Sub Category	baseMean	log2FoldChange	lfcSE	stat	pvalue	padj
641534094	1150		hypothetical protein	Hypothetical		1163.3	0.317619	0.0941402	3.37389	0.000741137	0.0312496
641534199	2200		hypothetical protein	Hypothetical		2205.24	0.315264	0.0892092	3.53399	0.00040934	0.0206549
641534288	3090		hypothetical protein	Unknown		438.881	-0.51986	0.153216	-3.39299	0.000691348	0.0295551
641534312	3330		hypothetical protein	Hypothetical		1446.27	0.819588	0.113872	7.19748	6.13e-13	1.57e-10
641534316	3370		putative SNF2 helicase	Other categories	Other	2080.16	0.541627	0.10289	5.26411	1.41e-07	2.28e-05
641534317	3380		hypothetical protein	Hypothetical		902.888	0.411967	0.121227	3.39832	0.000678019	0.0295551
641534318	3390		hypothetical protein	Hypothetical		1134.5	0.304628	0.0809972	3.76097	0.000169256	0.0112627
641534319	3400		hypothetical protein	Unknown		2366.12	0.332611	0.0976511	3.40612	0.000658931	0.0293941
641534373	3940		pyruvate kinase	Other categories	Other	8570.23	-0.277387	0.0831667	-3.33531	0.000852042	0.0354403
641534717	7370	crtR	beta-carotene hydroxylase	Biosynthesis of cofactors, prosthetic groups, and carriers	Carotenoid	3945.82	-0.34367	0.0953534	-3.60417	0.000313155	0.0175253
641534807	8260	gdhA	glutamate dehydrogenase (NADP+)	Amino acid biosynthesis	Glutamate family / Nitrogen assimilation	9443.94	0.423	0.115702	3.65594	0.000256238	0.015774
641534808	8270		cation-transporting P-type ATPase	Transport and binding proteins		7344.94	0.436686	0.12525	3.48652	0.00048935	0.0235347
641534900	9190		biopterin transport-related protein BT1 homolog	Other categories	Other	1217.82	-0.302577	0.0877211	-3.44931	0.000562026	0.0265946
641535003	10220	psbA1	photosystem II D1 protein	Photosynthesis and respiration	Photosystem II	190496	-0.330449	0.0925704	-3.5697	0.00035739	0.0192991
641535014	10330		hypothetical protein	Hypothetical		6332.6	0.325837	0.101584	3.20756	0.00133867	0.0473613
641535015	10340		hypothetical protein	Hypothetical		2904.43	0.303323	0.0953049	3.18266	0.00145931	0.0492455
641535019	10380	psbA2	photosystem II D1 protein	Photosynthesis and respiration	Photosystem II	28338.4	-0.486732	0.0866044	-5.62017	1.91e-08	3.66e-06
641535125	11440	hspA	16.6 kDa small heat shock protein	Cellular processes	Chaperones	1911.94	0.877111	0.0879237	9.97582	1.94e-23	7.48e-21
641535191	12100		probable oxidoreductase	Fatty acid, phospholipid and sterol metabolism		991.661	-0.273441	0.0837955	-3.2632	0.00110162	0.0418616
641535405	14230		group 2 RNA polymerase sigma factor	Transcription	RNA synthesis, modification, and DNA transcription	13139.1	0.404036	0.0720158	5.61038	2.02e-08	3.66e-06
641535462	14800	nrtA	nitrate transport protein	Transport and binding proteins		2902.8	-0.337826	0.0936973	-3.6055	0.000311552	0.0175253
641535466	14840		hypothetical protein	Hypothetical		3633.76	0.350517	0.105853	3.31136	0.000928439	0.0371134
641535494	15110		transcriptional regulator	Regulatory functions		727.396	-0.91876	0.0952986	-9.64085	5.37e-22	1.84e-19
641535515	15320		hypothetical protein	Unknown		7977.41	0.592872	0.186092	3.18592	0.00144297	0.0492455
641535825	18410	nirA	ferredoxin--nitrite reductase	Amino acid biosynthesis	Glutamate family / Nitrogen assimilation	5300.99	-0.319018	0.0849135	-3.75698	0.000171977	0.0112627
641535843	18590		hypothetical protein	Hypothetical		29854	0.255746	0.0550555	4.64524	3.4e-06	0.000334934
641535868	18840	speB	agmatinase	Other categories	Other	2779.98	-0.523575	0.0812	-6.44797	1.13e-10	2.68e-08
641535870	18860	hypA	putative hydrogenase expression/formation protein	Other categories	Hydrogenase	233.127	-0.678253	0.14982	-4.52713	5.98e-06	0.000541265
641535871	18870	hypB	putative hydrogenase expression/formation protein	Other categories	Hydrogenase	432.352	-0.591631	0.121982	-4.85017	1.23e-06	0.000151879
641535872	18880	nrtB	ABC-transporter substrate-binding protein	Transport and binding proteins		295.76	-0.641258	0.122861	-5.21938	1.8e-07	2.63e-05
641535898	19140		hypothetical protein	Hypothetical		2080.87	-0.289488	0.0883569	-3.27635	0.0010516	0.0404602
641535906	19220	petC1	cytochrome b6-f complex iron-sulfur subunit	Photosynthesis and respiration	Cytochrome b6/f complex	8072.62	-0.227871	0.0717245	-3.17703	0.00148792	0.0492455
641536269	22770		hypothetical protein	Hypothetical		2161.82	0.585914	0.0932242	6.285	3.28e-10	7.21e-08
641536271	22790		hypothetical protein	Unknown		3184.54	0.601016	0.0688319	8.73165	2.51e-18	7.73e-16
641536272	22800		serine/threonine kinase	Regulatory functions		2919.03	0.519299	0.0684927	7.58181	3.41e-14	9.54e-12
641536368	23760		hypothetical protein	Hypothetical		408.273	-0.576517	0.124106	-4.64534	3.4e-06	0.000334934
641536370	23780		putative multicomponent Na+:H+ antiporter subunit C	Other categories	Other	408.273	-0.576517	0.124106	-4.64534	3.4e-06	0.000334934
641536438	24460	cpcA1	phycocyanin alpha subunit	Photosynthesis and respiration	Phycobilisome	259880	-0.224296	0.0677181	-3.3122	0.000925638	0.0371134
641536444	24520		hypothetical protein	Hypothetical		2866.56	-0.421099	0.082946	-5.07679	3.84e-07	5.14e-05
641536445	24530		heat shock protein DnaJ-like	Cellular processes	Chaperones	2494.47	-0.561409	0.111174	-5.0498	4.42e-07	5.67e-05
641536576	25820		transcription regulator ExsB homolog	Regulatory functions		918.624	-0.284377	0.0887533	-3.20413	0.00135471	0.0473841
641536577	25830		hypothetical protein	Hypothetical		1490.46	-0.294334	0.0885858	-3.32259	0.00089186	0.0366019
641536856	28580		hypothetical protein	Hypothetical		6943.78	-0.265491	0.0782101	-3.39458	0.000687332	0.0295551
641537027	30290		hypothetical protein	Hypothetical		2020.71	0.240286	0.0755942	3.17863	0.00147971	0.0492455
641537030	30320		transposase	Other categories	Transposon-related functions	3246.74	0.291171	0.0767241	3.79503	0.000147624	0.010327
641537059	30610		hypothetical protein	Hypothetical		25454.9	-0.38548	0.081076	-4.75455	1.99e-06	0.000218634
641537060	30620	hhoA	periplasmic protease	Translation	Degradation of proteins, peptides, and glycopeptides	2384.57	0.418286	0.0774264	5.40237	6.58e-08	1.12e-05
641537355	33560	petD	cytochrome b6-f complex subunit 4	Photosynthesis and respiration	Cytochrome b6/f complex	20305.8	-0.25338	0.0713368	-3.55188	0.000382483	0.0199539
641537358	33590		hypothetical protein	Hypothetical		1065.39	-0.33653	0.096102	-3.5018	0.000462122	0.022578
641537414	34130		transposase	Other categories	Transposon-related functions	1656.36	0.383403	0.0875862	4.37743	1.2e-05	0.00105607
641537430	34290		transposase	Other categories		2006.47	0.35717	0.07708	4.63376	3.59e-06	0.000334934
641537464	34620	desB	omega 3 acyl-lipid desaturase	Fatty acid, phospholipid and sterol metabolism	Other	2371.36	-0.261583	0.0765891	-3.4154	0.00063688	0.0288282
641537585	35830		thioredoxin peroxidase	Cellular processes		4448.55	-0.340445	0.0714574	-4.76431	1.9e-06	0.000216031
641537606	36040		short-chain dehydrogenase/reductase	Other categories		6376.8	-0.283304	0.0688704	-4.11357	3.9e-05	0.00307467
641537724	37190		putative arsenical pump-driving ATPase	Other categories	Pantothenate	3772.6	-0.292816	0.0752623	-3.89061	0.0001	0.00750687
641537861	38560	mcyB	McyB protein	Other categories	Other	13182.5	0.250343	0.0590281	4.24107	2.22e-05	0.00180187
641538143	41320		hypothetical protein	Hypothetical		13127.2	-0.222724	0.063567	-3.50378	0.000458713	0.022578
641538198	41870		hypothetical protein	Hypothetical	Transposon-related functions	1716.79	0.417497	0.0869008	4.8043	1.55e-06	0.000183845
641538232	42210	ndhD2	NADH dehydrogenase subunit 4	Photosynthesis and respiration		7895.85	-1.37948	0.116264	-11.8651	1.8e-32	1.11e-29
641538403	43920	cya1	adenylate cyclase	Other categories		3485.11	-0.317715	0.0821088	-3.86943	0.000109088	0.00780869
641538454	44430		hypothetical protein	Hypothetical		2915.86	0.246795	0.0759589	3.24906	0.00115789	0.0429394
641538536	45250	sigD	group 2 RNA polymerase sigma factor	Transcription		892.453	-0.321523	0.0889851	-3.61323	0.00030241	0.0175253
641538582	45710	hspA	16.6 kDa small heat shock protein	Cellular processes		1270.78	0.303652	0.085602	3.54725	0.000389276	0.0199699
641538608	45970		S-adenosylmethionine synthetase	Translation		31648.7	0.410556	0.069827	5.87961	4.11e-09	8.44e-07
641538619	46080	groEL	60 kDa chaperonin	Cellular processes	Transposon-related functions	14992.8	0.345183	0.080525	4.28666	1.81e-05	0.00150892
641538645	46340	petG	cytochrome b6-f complex subunit 5	Photosynthesis and respiration	Other	1665.1	0.400459	0.122226	3.27639	0.00105143	0.0404602
641538674	46620		magnesium-protoporphyrin IX monomethylester aerobic cyclization protein homolog	Other categories	Ribosomal proteins: synthesis and modification	2769.88	0.713134	0.0692242	10.3018	6.92e-25	3.55e-22
641538768	47550		FHA domain containing protein	Other categories	Photosystem I	1606.3	-0.254883	0.0740797	-3.44065	0.000580308	0.0266595
641538899	48840		hypothetical protein	Hypothetical		1413	-0.373966	0.103702	-3.60615	0.00031077	0.0175253
641539026	50100	atp1	ATP synthase protein I	Photosynthesis and respiration	ATP synthase	11859.3	-0.21853	0.0613781	-3.56039	0.000370309	0.0196519
641539029	50130	AtpG	ATP synthase subunit b'	Photosynthesis and respiration	ATP synthase	3158.55	-0.26418	0.0812952	-3.24964	0.00115551	0.0429394
641539050	50340		aluminum resistance protein-like	Other categories	Other	2667.39	0.282669	0.0861071	3.28276	0.00102797	0.0404602
641539152	51340		hypothetical protein	Hypothetical		467.899	-0.322739	0.100388	-3.21491	0.00130486	0.046702
641539319	53000		iron-sulfur cluster-binding protein like	Other categories	Purine ribonucleotide biosynthesis	1686	0.300258	0.077508	3.8739	0.000107106	0.00780869
641539399	53800		C-5 cytosine-specific DNA-methylase	Other categories		386.836	-0.721238	0.137779	-5.23473	1.65e-07	2.54e-05
641539608	55860		hypothetical protein	Hypothetical	Other	509.923	1.22154	0.121361	10.0653	7.86e-24	3.46e-21
641539624	56010	fus	elongation factor EF-G	Translation		4025.34	0.3587	0.111316	3.22235	0.00127142	0.0460403
641539651	56270	petE	plastocyanin	Photosynthesis and respiration	Soluble electron carriers	14538.7	-0.512408	0.128211	-3.99659	6.43e-05	0.00494483
641539667	56430	ndhG	NADH dehydrogenase subunit J	Photosynthesis and respiration	NADH dehydrogenase	3437.84	-0.331295	0.0911508	-3.63458	0.000278438	0.0168046
641539668	56440	ndhI	NADH dehydrogenase subunit I	Photosynthesis and respiration	NADH dehydrogenase	3101.88	-0.339462	0.0666001	-5.09702	3.45e-07	4.83e-05
641539669	56450	ndhA	NADH dehydrogenase subunit H	Photosynthesis and respiration	Pyrimidine ribonucleotide biosynthesis	6411.75	-0.269495	0.0624773	-4.31349	1.61e-05	0.00137396
641539805	57810		hypothetical protein	Hypothetical		4649.41	0.23216	0.0729331	3.1832	0.00145659	0.0492455
641539838	58140	psbA5	photosystem II D1 protein	Photosynthesis and respiration		239312	-0.344183	0.0963227	-3.57323	0.000352607	0.0192991
641539852	58280		hypothetical protein	Hypothetical	Other	1925.6	0.289091	0.0767861	3.76489	0.000166625	0.0112627
641539884	58600		monoglucosyldiacylglycerol synthase	Other categories	Other	4660.52	-0.240229	0.0742212	-3.23667	0.00120935	0.0443139
641539898	58740		phospholipid/glycerol acyltransferase	Other categories		3589.66	0.340734	0.0931618	3.65744	0.000254744	0.015774
641539938	59140		sodium-dependent bicarbonate transporter	Other categories	Ribosomal proteins: synthesis and modification	247.916	0.646891	0.139603	4.63377	3.59e-06	0.000334934
641540117	60930		bacterioferritin comigratory protein	Transport and binding proteins	Murein sacculus and peptidoglycan	5201.75	-0.211004	0.0612425	-3.44538	0.000570254	0.0265946
641540209	61840	clpB1	ClpB protein	Translation		2407.69	0.292039	0.078477	3.72133	0.000198175	0.012708
641540234	62080		sulfate permease family protein	Other categories	Other	357.221	-2.01189	0.130288	-15.4419	8.56e-54	2.63e-50
641540235	62090		sodium-dependent bicarbonate transporter	Other categories		6732.2	-1.4498	0.101355	-14.3042	2.06e-46	2.11e-43
641540236	62100		hypothetical protein	Hypothetical		2163.02	-1.37018	0.0993449	-13.7922	2.84e-43	2.19e-40
641540237	62110		Na+/H+ antiporter	Transport and binding proteins		8631.67	-1.51492	0.100102	-15.1338	9.69e-52	1.49e-48

## Sheet: Table S4
Table S4 Differential expression results for the Daphnia pulex [200 L-1] treatment relative to the control treatment. Differential expression was calculated with DESeq2 using read counts generated from alignments against the Microcystis aeruginosa NIES-843 genome using Bowtie2 and RSEM. Functional categories were assigned using Cyanobase for Microcystis aeruginosa NIES-843.
GeneID	MAE Number	Gene Symbol	Product	Category	Sub Category	baseMean	log2FoldChange	lfcSE	stat	pvalue	padj
641533980	10	sds	solanesyl diphosphate synthase	Biosynthesis of cofactors, prosthetic groups, and carriers	Menaquinone and ubiquinone	1555.19	-0.534983	0.0909373	-5.88299	4.03e-09	3.56e-08
641533982	30		ferredoxin	Photosynthesis and respiration	Soluble electron carriers	329.716	-0.452237	0.147047	-3.07545	0.00210183	0.00585562
641533983	40		uncharacterized AIPM/Hcit synthase family transferase	Amino acid biosynthesis	Branched chain family	2714.16	0.443863	0.101097	4.39047	1.13e-05	5.35e-05
641533986	70		tetratricopeptide repeat protein	Other categories	Other	999.208	0.273172	0.0959969	2.84563	0.00443231	0.0111852
641533994	150	lspA	lipoprotein signal peptidase	Cellular processes	Protein and peptide secretion	1864.32	-0.438032	0.147537	-2.96896	0.00298807	0.00797463
641533995	160	bioY	putative biotin biosynthesis protein	Other categories	Other	3162.46	-0.245464	0.0849889	-2.88819	0.00387461	0.010023
641533996	170	bioB	biotin synthetase	Biosynthesis of cofactors, prosthetic groups, and carriers	Biotin	5618.74	0.355403	0.0744074	4.77645	1.78e-06	1e-05
641533997	180	rfbC	dTDP-4-dehydrorhamnose 3,5-epimerase	Cell envelope	Surface polysaccharides, lipopolysaccharides and antigens	462.66	-0.852874	0.250042	-3.41092	0.000647435	0.00204229
641533998	190	rfbD	dTDP-6-deoxy-L-mannose-dehydrogenase	Cell envelope	Surface polysaccharides, lipopolysaccharides and antigens	473.34	-0.565625	0.203942	-2.77346	0.00554639	0.0135974
641534000	210	leuB	3-isopropylmalate dehydrogenase	Amino acid biosynthesis	Branched chain family	4873.91	0.277835	0.0790106	3.51643	0.000437392	0.00143229
641534001	220		hypothetical protein	Hypothetical		3113.01	0.418394	0.0895665	4.67132	2.99e-06	1.6e-05
641534002	230	uvrC	excinuclease ABC subunit C	Other categories	Other	1391.06	-0.432164	0.0854831	-5.05556	4.29e-07	2.68e-06
641534004	250		hypothetical protein	Hypothetical		1289.96	0.451203	0.101881	4.42872	9.48e-06	4.59e-05
641534008	290		two component transcriptional regulator	Regulatory functions		661.25	-0.587359	0.102807	-5.71322	1.11e-08	9.06e-08
641534011	320	hisH	imidazole glycerol phosphate synthase subunit	Amino acid biosynthesis	Aromatic amino acid family	5420.56	0.296836	0.08021	3.70073	0.000214979	0.000760722
641534019	400		transposase	Other categories	Transposon-related functions	42.2446	-0.795466	0.292837	-2.71641	0.00659941	0.0157803
641534035	560		transposase	Other categories	Transposon-related functions	132.47	-0.835943	0.197955	-4.2229	2.41e-05	0.000106888
641534052	730		hypothetical protein	Hypothetical		886.914	-0.298483	0.100921	-2.9576	0.0031004	0.00821971
641534060	810	engA	GTP binding protein	Other categories	Other	7119.05	0.878891	0.101461	8.66233	4.62e-18	1.18e-16
641534061	820		cobalt transport system permease protein CbiQ homolog	Transport and binding proteins		1573.17	0.569696	0.11371	5.01008	5.44e-07	3.35e-06
641534062	830		hypothetical protein	Unknown		13.6678	-0.902904	0.386879	-2.33381	0.0196055	0.0405069
641534063	840		hypothetical protein	Hypothetical		11970.6	0.834693	0.0831946	10.033	1.09e-23	4.95e-22
641534068	890	recQ	ATP-dependent DNA helicase	Other categories	Other	1713.78	-0.456892	0.108073	-4.22761	2.36e-05	0.000104898
641534069	900		hypothetical protein	Hypothetical		43.8222	-0.846325	0.268181	-3.15579	0.00160062	0.00462476
641534071	920	atpB	ATP synthase beta subunit	Photosynthesis and respiration	ATP synthase	90935.4	0.99169	0.0741292	13.3779	8.15e-41	1.34e-38
641534072	930	atpC	ATP synthase F1 sector epsilon subunit	Photosynthesis and respiration	ATP synthase	19869.5	0.999391	0.0691527	14.4519	2.44e-47	7.18e-45
641534073	940	ycf65	hypothetical protein	Hypothetical		7694.96	0.160919	0.0695119	2.31498	0.0206141	0.0423365
641534074	950	mutT	mutator protein	DNA replication, restriction, modification, recombination, and repair		117.78	-0.678739	0.226815	-2.99248	0.00276718	0.00744288
641534075	960		hypothetical protein	Hypothetical		1949.5	0.307293	0.10028	3.06435	0.00218145	0.0060529
641534078	990		prevent-host-death family protein	Other categories	Other	1819.84	-0.501695	0.102823	-4.87921	1.07e-06	6.27e-06
641534079	1000		hypothetical protein	Hypothetical		798.927	-0.538916	0.143455	-3.75668	0.000172184	0.000625378
641534081	1020		hypothetical protein	Hypothetical		498.99	-0.488222	0.162756	-2.99973	0.00270223	0.0073063
641534084	1050		hypothetical protein	Hypothetical		154.312	-0.854271	0.188956	-4.52102	6.15e-06	3.08e-05
641534085	1060		hypothetical protein	Hypothetical		75.0478	-0.885359	0.226662	-3.90608	9.38e-05	0.000365139
641534086	1070		hypothetical protein	Hypothetical		408.747	-0.499566	0.134174	-3.72327	0.000196658	0.00070374
641534087	1080	hoxE	putative bidirectional hydrogenase diaphorase subunit	Other categories	Hydrogenase	423.943	0.566395	0.177714	3.18711	0.00143701	0.00419908
641534089	1100		transposase	Other categories	Transposon-related functions	40.9325	-0.889715	0.273129	-3.25749	0.00112402	0.00336066
641534090	1110		transposase	Other categories	Transposon-related functions	215.282	-0.525223	0.170944	-3.07249	0.00212284	0.00590218
641534092	1130		hypothetical protein	Hypothetical		1998.23	0.574375	0.0836326	6.86783	6.52e-12	8.13e-11
641534095	1160		hypothetical protein	Unknown		328.243	0.41631	0.133404	3.12068	0.00180431	0.00515197
641534096	1170		hypothetical protein	Hypothetical		1499.1	0.320607	0.136475	2.34919	0.0188143	0.0391073
641534101	1220		probable glycosyl transferase	Other categories	Other	266.464	-1.40575	0.184261	-7.62913	2.36e-14	4.22e-13
641534103	1240	ftrV	ferredoxin-thioredoxin reductase variable subunit	Biosynthesis of cofactors, prosthetic groups, and carriers	Thioredoxin, glutaredoxin, and glutathione	5337.91	-0.383848	0.0739729	-5.18903	2.11e-07	1.41e-06
641534104	1250		hypothetical protein	Hypothetical		356.111	0.46668	0.120314	3.87886	0.000104949	0.000401686
641534108	1290		hypothetical protein	Hypothetical		62.6548	-0.986834	0.250437	-3.94044	8.13e-05	0.000322046
641534109	1300	ppk	polyphosphate kinase	Central intermediary metabolism	Phosphorus compounds	5036.25	0.295734	0.088777	3.3312	0.000864717	0.00266653
641534110	1310		flavoprotein	Other categories	Other	9156.55	1.13821	0.104178	10.9256	8.7e-28	5.61e-26
641534122	1430		transposase	Other categories	Transposon-related functions	477.987	-0.670674	0.135883	-4.93569	7.99e-07	4.8e-06
641534124	1450		transposase	Other categories	Transposon-related functions	79.694	0.668959	0.236196	2.83222	0.00462261	0.0116227
641534150	1710		hypothetical protein	Hypothetical		101.163	-0.571322	0.24294	-2.3517	0.0186879	0.0388721
641534153	1740	hisS	histidyl-tRNA synthetase	Other categories	Other	1871.61	0.379341	0.110464	3.43407	0.000594594	0.00189444
641534159	1800		tetratricopeptide repeat protein	Other categories	Other	399.634	-0.519097	0.167494	-3.0992	0.00194046	0.00547628
641534161	1820		enoyl-[acyl-carrier-protein] reductase	Other categories	Other	7760.29	0.378869	0.0849642	4.45916	8.23e-06	4.02e-05
641534162	1830	ntcA	global nitrogen regulator Ycf28	Other categories	Other	2309.55	-0.555456	0.125595	-4.4226	9.75e-06	4.68e-05
641534163	1840		hypothetical protein	Hypothetical		754.189	-0.501359	0.127414	-3.93487	8.32e-05	0.000327757
641534168	1890		aspartoacylase	Other categories	Other	726.026	0.411605	0.105399	3.90522	9.41e-05	0.00036609
641534169	1900	ccsA	c-type cytochrome synthesis protein Ycf5	Other categories	Other	4756.56	0.853937	0.144331	5.91654	3.29e-09	2.96e-08
641534170	1910	ftsH	cell division protein	Cellular processes	Cell division	2222.89	0.767726	0.0850536	9.02638	1.77e-19	5.31e-18
641534171	1920		hypothetical protein	Hypothetical		1034.22	0.279454	0.0975513	2.86469	0.00417419	0.0106642
641534172	1930		hypothetical protein	Hypothetical		309.745	0.48223	0.132179	3.64832	0.000263964	0.000913688
641534173	1940		hypothetical protein	Cellular processes	Detoxification	769.679	0.65132	0.122913	5.29903	1.16e-07	8.06e-07
641534174	1950		iron-sulfur cluster binding protein homolog	Other categories	Other	305.173	0.595501	0.123669	4.81528	1.47e-06	8.42e-06
641534176	1970	menF	salicylate biosynthesis isochorismate synthase	Transport and binding proteins		324.517	-0.337435	0.121481	-2.77767	0.00547499	0.0134383
641534177	1980		aldehyde dehydrogenase	Energy metabolism	Pyruvate and acetyl-CoA metabolism	658.976	-0.5686	0.0996838	-5.70404	1.17e-08	9.52e-08
641534178	1990		hypothetical protein	Hypothetical		822.397	-0.45621	0.096466	-4.72923	2.25e-06	1.23e-05
641534180	2010		hypothetical protein	Hypothetical		1991.66	-0.270485	0.117897	-2.29425	0.021776	0.0443694
641534184	2050		hypothetical protein	Unknown		203.786	-0.508088	0.163467	-3.1082	0.00188231	0.00534509
641534188	2090	argG	argininosuccinate synthetase	Amino acid biosynthesis	Glutamate family / Nitrogen assimilation	4827.85	0.946578	0.0927495	10.2057	1.87e-24	9.52e-23
641534189	2100		two-component sensor histidine kinase	Regulatory functions		5830.43	-0.276255	0.0793877	-3.47982	0.000501752	0.00162371
641534190	2110		hypothetical protein	Hypothetical		87.9502	0.514448	0.223711	2.29961	0.0214703	0.0438113
641534192	2130	purK	phosphoribosylaminoimidazole carboxylase ATPase subunit	Purines, pyrimidines, nucleosides, and nucleotides	Purine ribonucleotide biosynthesis	3113.52	0.343454	0.0908951	3.77858	0.000157724	0.000577949
641534193	2140		hypothetical protein	Hypothetical		4528.32	0.363985	0.0779285	4.67076	3e-06	1.6e-05
641534194	2150		hypothetical protein	Hypothetical		130.788	-0.40771	0.179921	-2.26605	0.0234484	0.047356
641534197	2180		hypothetical protein	Hypothetical		351.68	-0.585742	0.174231	-3.36187	0.000774159	0.00240164
641534199	2200		hypothetical protein	Hypothetical		2927.73	0.83743	0.106636	7.85318	4.06e-15	7.97e-14
641534211	2320		hypothetical protein	Hypothetical		1389.89	-0.260487	0.0960761	-2.71126	0.00670285	0.0159954
641534216	2370		tetratricopeptide repeat protein	Other categories	Other	1697.96	-0.317905	0.0909349	-3.49596	0.00047236	0.00153582
641534226	2470		hypothetical protein	Hypothetical		714.124	0.445295	0.117881	3.77749	0.000158418	0.000579974
641534230	2510		RNA-binding protein	Other categories	Other	8185.76	0.199711	0.0804779	2.48156	0.0130809	0.0286931
641534233	2540	arsC	arsenate reductase	Other categories	Drug and analog sensitivity	51.8378	-0.682609	0.256139	-2.665	0.0076989	0.0179772
641534235	2560		ACR3 family arsenite transporter	Transport and binding proteins		607.338	-0.647997	0.129749	-4.99424	5.91e-07	3.6e-06
641534237	2580		hypothetical protein	Hypothetical		7184.84	-0.366421	0.0755427	-4.85051	1.23e-06	7.16e-06
641534238	2590		peptidase	Other categories	Other	3234.89	0.365395	0.0950542	3.84407	0.00012101	0.000454725
641534239	2600		peptidase	Other categories	Other	2826.82	0.860999	0.0962075	8.94939	3.57e-19	1.02e-17
641534241	2620		phosphoenolpyruvate synthase	Other categories	Other	55347.9	1.10124	0.113251	9.72388	2.39e-22	8.75e-21
641534248	2690		hypothetical protein	Hypothetical		205.965	0.486204	0.160263	3.03379	0.00241499	0.00661128
641534249	2700		hypothetical protein	Hypothetical		228.416	1.16953	0.171716	6.81081	9.7e-12	1.18e-10
641534250	2710		hypothetical protein	Hypothetical		308.421	0.85306	0.179246	4.75915	1.94e-06	1.08e-05
641534257	2780		SMF family DNA processing protein	Other categories	Other	3011.39	0.24745	0.0733468	3.37371	0.000741633	0.00231291
641534258	2790	trxA	thioredoxin	Other categories	Other	18299.7	-0.272353	0.0775701	-3.51106	0.000446323	0.00145922
641534259	2800		acetate kinase	Energy metabolism	Pyruvate and acetyl-CoA metabolism	2671.62	0.460567	0.113808	4.04689	5.19e-05	0.000215443
641534260	2810		hypothetical protein	Hypothetical		4417.81	0.434842	0.10574	4.11238	3.92e-05	0.00016589
641534263	2840		fibrillin	Cell envelope	Surface structures	1817.79	0.28372	0.113061	2.50945	0.0120919	0.0268318
641534264	2850		hypothetical protein	Unknown		153.541	-0.561652	0.1706	-3.29221	0.000994035	0.00302462
641534265	2860		putative zinc metalloprotease	Other categories	Other	3162.12	0.76652	0.107577	7.12529	1.04e-12	1.44e-11
641534266	2870		endonuclease III	DNA replication, restriction, modification, recombination, and repair		1159.45	0.896857	0.126037	7.11582	1.11e-12	1.54e-11
641534267	2880		putative peptidase	Other categories	Other	2119.51	0.584476	0.159583	3.66252	0.000249751	0.000869596
641534269	2900		NADPH-dependent FMN reductase	Other categories	Other	2729.44	0.224401	0.0804687	2.78868	0.00529235	0.0130288
641534279	3000		cell envelope-related transcriptional attenuator	Regulatory functions		1988.51	-0.420065	0.156114	-2.69076	0.00712895	0.0168658
641534282	3030		signal transducer AmpG homolog	Other categories	Other	366.688	0.40012	0.1257	3.18314	0.00145686	0.00425106
641534283	3040		serine phosphatase	Other categories	Other	2999.5	-0.6157	0.0788213	-7.81135	5.66e-15	1.08e-13
641534284	3050		transposase	Other categories	Transposon-related functions	4546.18	-0.186625	0.0772085	-2.41715	0.0156425	0.0333889
641534285	3060		transposase	Other categories	Transposon-related functions	2881.78	-0.417585	0.125368	-3.33089	0.000865696	0.00266756
641534286	3070		nitroreductase	Other categories	Other	2289.46	0.478931	0.140064	3.41937	0.000627673	0.00199061
641534288	3090		hypothetical protein	Unknown		436.627	-0.914197	0.175502	-5.20905	1.9e-07	1.27e-06
641534289	3100		hypothetical protein	Unknown		1537.31	-0.707397	0.188606	-3.75066	0.000176372	0.000638902
641534290	3110		transcriptional regulator	Regulatory functions		891.123	-1.10596	0.221681	-4.98897	6.07e-07	3.69e-06
641534292	3130		probable glycosyl transferase	Other categories	Other	165.987	-0.525974	0.155522	-3.382	0.000719614	0.00225446
641534295	3160		GDP-D-mannose dehydratase	Energy metabolism	Sugars	316.889	-0.750385	0.146526	-5.12117	3.04e-07	1.97e-06
641534296	3170		probable glycosyl transferase	Other categories	Other	1844.64	-0.510799	0.117452	-4.34899	1.37e-05	6.33e-05
641534297	3180		hypothetical protein	Unknown		15.3041	-1.12463	0.378397	-2.97208	0.0029579	0.00790946
641534298	3190		mechanosensitive ion channel	Other categories	Other	2576.48	1.21937	0.230808	5.28306	1.27e-07	8.77e-07
641534299	3200		saccharopine dehydrogenase	Other categories	Other	1770.73	1.0771	0.385902	2.79112	0.00525254	0.012954
641534300	3210		two-component sensor histidine kinase	Regulatory functions		10867	4.83419	0.204213	23.6723	6.96e-124	9.57e-121
641534312	3330		hypothetical protein	Hypothetical		980.811	-0.270302	0.100927	-2.6782	0.00740182	0.0174017
641534316	3370		putative SNF2 helicase	Other categories	Other	1631.33	-0.257555	0.0998062	-2.58055	0.00986421	0.0224241
641534318	3390		hypothetical protein	Hypothetical		960.841	-0.356551	0.0918987	-3.87983	0.000104529	0.000400453
641534319	3400		hypothetical protein	Unknown		2953.92	0.720159	0.103817	6.93681	4.01e-12	5.2e-11
641534320	3410	groEL2	60 kDa molecular chaperonin 2	Cellular processes	Chaperones	16996.7	1.27275	0.103353	12.3146	7.56e-35	8.21e-33
641534322	3430		hypothetical protein	Hypothetical		210.108	-0.555733	0.17108	-3.24838	0.00116066	0.00346018
641534325	3460		hypothetical protein	Hypothetical		1397.49	0.29285	0.120552	2.42924	0.0151306	0.0325151
641534327	3480		hypothetical protein	Unknown		227.596	-0.529753	0.162584	-3.25834	0.00112066	0.00335304
641534328	3490		hypothetical protein	Unknown		134.551	-0.600341	0.190935	-3.14422	0.00166532	0.00478824
641534333	3540		hypothetical protein	Hypothetical		1200	0.684161	0.114572	5.97143	2.35e-09	2.15e-08
641534334	3550	ycf20	hypothetical protein	Hypothetical		173.907	0.377123	0.165563	2.27783	0.0227368	0.0460766
641534341	3620		hypothetical protein	Unknown		103.851	-0.655914	0.244822	-2.67915	0.00738092	0.0173765
641534343	3640		tetratricopeptide repeat protein	Other categories	Other	89.3738	-0.731111	0.247041	-2.95947	0.00308168	0.00818213
641534350	3710		hypothetical protein	Hypothetical		126.808	0.413259	0.183922	2.24692	0.0246449	0.0495299
641534354	3750		hypothetical protein	Unknown		96.1607	-0.585166	0.199106	-2.93896	0.00329316	0.00867662
641534357	3780		tetratricopeptide repeat protein	Other categories	Other	908.513	0.317724	0.124507	2.55185	0.0107152	0.0240669
641534360	3810		hypothetical protein	Unknown		524.209	-0.605006	0.128502	-4.70814	2.5e-06	1.36e-05
641534361	3820	ftsH	cell division protein	Cellular processes	Cell division	30925.7	1.12581	0.142742	7.88705	3.09e-15	6.23e-14
641534364	3850		hypothetical protein	Hypothetical		327.458	-0.424265	0.132327	-3.20619	0.00134505	0.00395841
641534365	3860		extracellular solute-binding protein	Transport and binding proteins		253.93	-0.530536	0.142235	-3.72999	0.000191488	0.000685832
641534372	3930	gatB	glutamyl-tRNA(Gln) amidotransferase subunit B	Translation	Aminoacyl tRNA synthetases and tRNA modification	5724.29	0.527257	0.0737469	7.14955	8.71e-13	1.23e-11
641534373	3940		pyruvate kinase	Other categories	Other	8983.1	-0.357472	0.0916156	-3.90187	9.55e-05	0.000370497
641534376	3970		hypothetical protein	Hypothetical		5597.24	-3.98555	0.161217	-24.7217	6.25e-135	1.29e-131
641534377	3980		hypothetical protein	Unknown		822.468	-0.829958	0.112054	-7.40678	1.29e-13	2.15e-12
641534378	3990		hypothetical protein	Hypothetical		603.636	-0.626526	0.12368	-5.06572	4.07e-07	2.56e-06
641534380	4010		single-stranded nucleic acid binding protein	Other categories	Other	3990.82	0.546558	0.0765355	7.14123	9.25e-13	1.29e-11
641534381	4020	oxaA	inner membrane protein	Other categories	Other	9606.91	0.581061	0.0761825	7.62723	2.4e-14	4.27e-13
641534382	4030		hypothetical protein	Hypothetical		3472.21	0.440587	0.0797004	5.52803	3.24e-08	2.45e-07
641534384	4050	rpl34	50S ribosomal protein L34	Translation	Ribosomal proteins: synthesis and modification	1894.02	-0.399475	0.0818771	-4.87896	1.07e-06	6.27e-06
641534385	4060		glycogen debranching enzyme	Other categories	Other	4382.51	-0.445589	0.0860737	-5.17683	2.26e-07	1.49e-06
641534386	4070		HAD-superfamily hydrolase	Other categories	Other	1537.08	-0.542878	0.0883171	-6.14691	7.9e-10	7.62e-09
641534388	4090	pilB	pilus biogenesis protein	Cellular processes	Protein and peptide secretion	3242.71	-0.339457	0.103265	-3.28724	0.00101175	0.00306046
641534390	4110	pilC	pilin biogenesis protein	Cellular processes	Chemotaxis	1249.71	-0.224416	0.0898258	-2.49835	0.0124772	0.0276038
641534391	4120		hypothetical protein	Unknown		293.813	1.15854	0.188157	6.15731	7.4e-10	7.17e-09
641534393	4140		hypothetical protein	Hypothetical		9590.16	0.159125	0.0643264	2.47372	0.0133714	0.0292217
641534403	4240		hypothetical protein	Hypothetical		123.944	-1.31054	0.28639	-4.57606	4.74e-06	2.43e-05
641534411	4320		hypothetical protein	Hypothetical		68.6941	-0.890122	0.288144	-3.08916	0.00200726	0.00563399
641534412	4330		hypothetical protein	Hypothetical		262.403	-1.12782	0.257287	-4.38349	1.17e-05	5.5e-05
641534423	4440		hypothetical protein	Hypothetical		1139.27	-0.198715	0.0853856	-2.32727	0.0199508	0.0411586
641534424	4450	gyrA	DNA gyrase subunit A	DNA replication, restriction, modification, recombination, and repair		8779.02	0.879095	0.0793647	11.0766	1.63e-28	1.08e-26
641534425	4460		hypothetical protein	Unknown		13.7231	-1.01419	0.38913	-2.6063	0.00915262	0.0210032
641534426	4470		cytosine-specific DNA methylase	Other categories	Other	492.11	0.295119	0.103369	2.85501	0.0043036	0.0109137
641534427	4480		putative restriction endonuclease	Other categories	Other	177.959	-0.476697	0.182477	-2.61236	0.00899184	0.0206687
641534428	4490		hypothetical protein	Other categories	Other	118.163	-0.792558	0.20001	-3.96258	7.41e-05	0.000296717
641534431	4520		isopentenyl monophosphate kinase	Other categories	Other	1089.33	-0.254424	0.0992459	-2.56357	0.0103601	0.0233968
641534432	4530	ksgA	dimethyladenosine transferase	Other categories	Drug and analog sensitivity	508.649	-0.443333	0.115309	-3.84474	0.000120681	0.0004539
641534433	4540		camphor resistance protein CrcB homolog	Other categories	Other	65.2821	-0.580888	0.232852	-2.49467	0.0126075	0.0278323
641534440	4600		hypothetical protein	Hypothetical		2732.6	0.55405	0.125013	4.43196	9.34e-06	4.52e-05
641534441	4610		hypothetical protein	Hypothetical		1710.29	0.751638	0.0954665	7.87332	3.45e-15	6.82e-14
641534442	4620		hypothetical protein	Hypothetical		1901.64	0.409772	0.0794092	5.16026	2.47e-07	1.62e-06
641534446	4660		hypothetical protein	Hypothetical		360.141	0.505456	0.12279	4.11643	3.85e-05	0.000163507
641534447	4670		hypothetical protein	Hypothetical		176.338	0.54499	0.176152	3.09386	0.00197573	0.00556061
641534448	4680	ftsY	cell division protein	Cellular processes	Cell division	2670.18	0.408437	0.0819423	4.98445	6.21e-07	3.76e-06
641534449	4690		manganese transport system ATP-binding protein	Transport and binding proteins		2283.96	-0.35928	0.124841	-2.87791	0.00400322	0.010304
641534450	4700		hypothetical protein	Hypothetical		807.398	0.368189	0.122705	3.0006	0.00269453	0.00729023
641534451	4710		hypothetical protein	Hypothetical		4112.89	0.281688	0.0773155	3.64335	0.000269108	0.000929934
641534465	4850		transposase	Other categories	Transposon-related functions	47.8316	0.743307	0.283934	2.61789	0.00884758	0.0203825
641534500	5200		hypothetical protein	Unknown		205.219	-0.462322	0.178234	-2.5939	0.00948933	0.0216674
641534503	5230		citrate synthase	Energy metabolism	TCA cycle	5369.56	0.914389	0.182859	5.0005	5.72e-07	3.5e-06
641534510	5300		transposase	Other categories	Transposon-related functions	15911.1	-0.803152	0.154067	-5.21299	1.86e-07	1.25e-06
641534517	5370	cofG	FO synthase subunit 1	Other categories	Other	172.394	-0.4398	0.164356	-2.6759	0.00745288	0.0175018
641534518	5380		hypothetical protein	Hypothetical		2767.64	0.333993	0.0954175	3.50034	0.000464667	0.00151439
641534519	5390		hypothetical protein	Unknown		695.988	0.593824	0.172164	3.44917	0.000562306	0.00180172
641534522	5420	cbiX	cobalamin biosynthesis protein	Biosynthesis of cofactors, prosthetic groups, and carriers	Cobalamin, heme, phycobilin and porphyrin	804.976	-0.340247	0.11217	-3.03333	0.00241873	0.00661345
641534542	5620	acoB	pyruvate dehydrogenase E1 component beta subunit	Energy metabolism	Pyruvate dehydrogenase	9468.46	0.692546	0.0839694	8.24759	1.62e-16	3.59e-15
641534543	5630	secD	protein-export membrane protein	Cellular processes	Protein and peptide secretion	9357.38	0.424871	0.0839058	5.06367	4.11e-07	2.57e-06
641534545	5650	secF	protein-export membrane protein	Cellular processes	Protein and peptide secretion	1964.18	0.364748	0.082768	4.40687	1.05e-05	5e-05
641534546	5660		hypothetical protein	Hypothetical		579.801	0.377447	0.119201	3.16648	0.00154299	0.0044802
641534566	5860	ruvC	holliday juction resolvase	DNA replication, restriction, modification, recombination, and repair		496.992	-0.452267	0.114818	-3.939	8.18e-05	0.00032368
641534570	5900		ABC-transporter ATP-binding protein	Transport and binding proteins		1016.77	-0.522969	0.117615	-4.44645	8.73e-06	4.24e-05
641534576	5960		hypothetical protein	Hypothetical		1095.66	-0.344347	0.147888	-2.32843	0.0198893	0.0410522
641534579	5990		phosphoglycerate mutase	Other categories	Other	3588.4	-0.291793	0.110147	-2.64912	0.00807013	0.0187591
641534580	6000		hypothetical protein	Hypothetical		24949.1	0.227117	0.0711958	3.19003	0.00142256	0.00416275
641534581	6010	ilvB	acetolactate synthase	Amino acid biosynthesis	Branched chain family	10849.4	0.832708	0.123253	6.7561	1.42e-11	1.7e-10
641534588	6080		CoA binding protein	Other categories	Other	1596.05	-0.811553	0.158661	-5.11502	3.14e-07	2.03e-06
641534589	6090		porin type major outer membrane protein	Cell envelope	Membranes, lipoproteins, and porins	101439	1.3094	0.101259	12.9312	3e-38	4.27e-36
641534596	6160		phosphoenolpyruvate carboxykinase	Other categories	Other	4867.03	1.07974	0.0947439	11.3965	4.35e-30	3.33e-28
641534597	6170		hypothetical protein	Hypothetical		138.008	0.487548	0.168684	2.8903	0.0038487	0.00996845
641534600	6200	urtC	urea transport system permease protein	Other categories	Other	447.014	0.599109	0.112573	5.32195	1.03e-07	7.23e-07
641534601	6210	urtB	urea transport system permease protein	Transport and binding proteins		366.127	0.853335	0.133038	6.41421	1.42e-10	1.53e-09
641534602	6220	urtA	ABC-type urea transport system substrate-binding protein	Transport and binding proteins		7053.66	0.965605	0.131298	7.35428	1.92e-13	3.09e-12
641534607	6270		hypothetical protein	Hypothetical		2841.15	0.370415	0.109561	3.38089	0.000722511	0.00226011
641534608	6280	rps15	30S ribosomal protein S15	Translation	Ribosomal proteins: synthesis and modification	9231.39	0.860014	0.10236	8.40184	4.4e-17	1.03e-15
641534609	6290		hypothetical protein	Hypothetical		10123.9	0.769156	0.100532	7.65083	2e-14	3.6e-13
641534610	6300	ccmA	carboxysome formation protein	Photosynthesis and respiration	CO2 fixation	22016.7	1.02865	0.0863619	11.9109	1.04e-32	9.52e-31
641534617	6370	nbp1	nucleic acid-binding protein	Other categories	Other	5761.38	0.345285	0.109688	3.14789	0.00164456	0.00473183
641534624	6440		chromosome segregation and condensation protein ScpB homolog	Other categories	Other	1162.38	-0.487496	0.109901	-4.43576	9.17e-06	4.45e-05
641534625	6450		myo-inositol-1(or 4)-monophosphatase	Regulatory functions		784.783	0.297791	0.0921189	3.23268	0.00122634	0.00364283
641534626	6460		ABC-transporter ATP-binding protein	Transport and binding proteins		554.137	-0.325996	0.123752	-2.63427	0.00843183	0.0195119
641534627	6470		hypothetical protein	Hypothetical		242.521	-0.520468	0.166556	-3.12489	0.00177871	0.00508473
641534633	6530	ndhD1	NADH dehydrogenase subunit 4	Photosynthesis and respiration	NADH dehydrogenase	3072.38	0.56935	0.124403	4.57667	4.72e-06	2.43e-05
641534634	6540	pcyA	phycocyanobilin:ferredoxin oxidoreductase	Other categories	Other	2440.66	0.282967	0.0945202	2.99372	0.00275602	0.00741771
641534635	6550		hypothetical protein	Hypothetical		3692.56	-0.543842	0.0863252	-6.29992	2.98e-10	3.03e-09
641534639	6590		hypothetical protein	Hypothetical		428.678	-0.521406	0.140477	-3.71167	0.000205894	0.00073263
641534640	6600		hypothetical protein	Hypothetical		5175.68	-0.466529	0.11223	-4.15689	3.23e-05	0.000139381
641534641	6610		hypothetical protein	Hypothetical		1492.67	-0.41434	0.123137	-3.36486	0.000765813	0.00237933
641534648	6680		putative DNA helicase	Other categories	Other	846.237	0.419598	0.093473	4.48898	7.16e-06	3.54e-05
641534649	6690		tRNA(Ile)-lysidine synthase	Other categories	Other	986.642	-0.32606	0.12928	-2.52212	0.0116651	0.0260023
641534650	6700	hemF	coproporphyrinogen III oxidase, aerobic	Biosynthesis of cofactors, prosthetic groups, and carriers	Cobalamin, heme, phycobilin and porphyrin	6099.14	0.211584	0.0847114	2.4977	0.0125002	0.0276342
641534651	6710		ion transport protein	Other categories	Other	93.6794	-0.506696	0.223215	-2.26999	0.023208	0.0469163
641534652	6720	ppnK	probable inorganic polyphosphate/ATP-NAD kinase 1	Other categories	Other	1691.03	-0.33359	0.0827701	-4.03032	5.57e-05	0.000229359
641534653	6730		chaperon-like protein for quinone binding in photosystem II	Other categories	Other	4009.94	-0.760585	0.119147	-6.3836	1.73e-10	1.82e-09
641534654	6740		LD-carboxypeptidase A	Other categories	Other	3613.63	-0.308475	0.125377	-2.46038	0.0138788	0.0301072
641534658	6780	folP	dihydropteroate synthase	Biosynthesis of cofactors, prosthetic groups, and carriers	Folic acid	1774.35	-0.546515	0.0930187	-5.87532	4.22e-09	3.7e-08
641534663	6830		thioredoxin M	Other categories	Other	1692.66	0.730903	0.170997	4.27436	1.92e-05	8.6e-05
641534664	6840		methionine aminopeptidase	Translation	Protein modification and translation factors	2662.92	-0.261101	0.0745523	-3.50225	0.000461345	0.00150475
641534666	6860		hypothetical protein	Unknown		259.522	-0.590642	0.158122	-3.73536	0.000187445	0.000672521
641534667	6870		hypothetical protein	Hypothetical		1393.92	0.667357	0.212425	3.14161	0.00168021	0.00482433
641534671	6910		hypothetical protein	Hypothetical		392.778	0.492907	0.148359	3.3224	0.00089246	0.00273776
641534673	6930		hypothetical protein	Hypothetical		337.064	-0.554856	0.199008	-2.78811	0.00530171	0.0130441
641534683	7030		hypothetical protein	Hypothetical		380.266	0.275253	0.115662	2.3798	0.0173219	0.0364613
641534684	7040	clpS	ATP-dependent Clp protease adaptor protein	Other categories	Other	513.45	0.370313	0.109949	3.36805	0.00075702	0.00235556
641534685	7050	sqdX	sulfoquinovosyldiacylglycerol biosynthesis protein	Fatty acid, phospholipid and sterol metabolism		3361.19	0.428958	0.0827277	5.18517	2.16e-07	1.44e-06
641534686	7060		4'-phosphopantetheinyl transferase	Cell envelope	Membranes, lipoproteins, and porins	205.402	-0.522731	0.152894	-3.41892	0.000628699	0.00199233
641534687	7070		hypothetical protein	Hypothetical		1980.75	0.788287	0.100064	7.87786	3.33e-15	6.67e-14
641534689	7090		hypothetical protein	Hypothetical		778.298	0.721586	0.135842	5.31196	1.08e-07	7.6e-07
641534690	7100		hypothetical protein	Hypothetical		183.788	0.60719	0.169626	3.57958	0.000344152	0.00116391
641534694	7140	phrA	DNA photolyase	Other categories	Other	946.436	0.736875	0.107656	6.84469	7.66e-12	9.47e-11
641534695	7150		cation or drug efflux system protein	Transport and binding proteins		2267.39	0.324614	0.106369	3.05177	0.00227494	0.00627434
641534705	7250		hypothetical protein	Hypothetical		609.212	-0.490474	0.126118	-3.88902	0.00010065	0.000387753
641534706	7260		hypothetical protein	Hypothetical		433.359	-0.269552	0.11313	-2.38267	0.0171877	0.036221
641534707	7270	gshB	glutathione synthetase	Biosynthesis of cofactors, prosthetic groups, and carriers	Thioredoxin, glutaredoxin, and glutathione	2571.61	-0.358544	0.0894883	-4.00659	6.16e-05	0.000251398
641534708	7280		glutaredoxin	Biosynthesis of cofactors, prosthetic groups, and carriers	Thioredoxin, glutaredoxin, and glutathione	481.968	-0.551568	0.144539	-3.81606	0.0001356	0.000504041
641534711	7310	rpl9	50S ribosomal protein L9	Translation	Ribosomal proteins: synthesis and modification	9914.13	0.322176	0.0698769	4.61063	4.01e-06	2.1e-05
641534712	7320		hypothetical protein	Hypothetical		1317.17	0.699858	0.138107	5.06752	4.03e-07	2.53e-06
641534713	7330		exodeoxyribonuclease III	DNA replication, restriction, modification, recombination, and repair		723.416	0.421152	0.136928	3.07572	0.00209995	0.0058543
641534715	7350		hypothetical protein	Unknown		2268.34	0.214578	0.086507	2.48047	0.0131208	0.0287349
641534717	7370	crtR	beta-carotene hydroxylase	Biosynthesis of cofactors, prosthetic groups, and carriers	Carotenoid	3800.81	-0.733685	0.11189	-6.55719	5.48e-11	6.23e-10
641534718	7380		hypothetical protein	Hypothetical		265.812	-0.675577	0.156531	-4.31595	1.59e-05	7.25e-05
641534719	7390		hypothetical protein	Hypothetical		16.4961	-1.0491	0.394127	-2.66184	0.00777147	0.0181159
641534734	7540		hypothetical protein	Unknown		215.511	-0.414229	0.146519	-2.82714	0.00469664	0.0117945
641534735	7550		hypothetical protein	Hypothetical		208.914	-0.490861	0.149359	-3.28645	0.00101458	0.00306677
641534743	7630		hypothetical protein	Hypothetical		108.075	-0.584613	0.195068	-2.99696	0.00272682	0.0073535
641534750	7700		hypothetical protein	Hypothetical		730.431	0.538731	0.101502	5.3076	1.11e-07	7.75e-07
641534753	7730		hypothetical protein	Hypothetical		4416.43	-0.661532	0.109923	-6.01815	1.76e-09	1.64e-08
641534754	7740		hypothetical protein	Hypothetical		600.132	-0.774256	0.197943	-3.91151	9.17e-05	0.000358026
641534755	7750		hypothetical protein	Hypothetical		1354.73	-0.556395	0.144232	-3.85764	0.000114489	0.000433776
641534756	7760		hypothetical protein	Hypothetical		1320.48	-0.573401	0.0988136	-5.80286	6.52e-09	5.51e-08
641534759	7790	cytM	cytochrome cM	Photosynthesis and respiration	Soluble electron carriers	195.478	-0.659728	0.16708	-3.94859	7.86e-05	0.000312789
641534760	7800		hypothetical protein	Hypothetical		762.718	-0.799115	0.124882	-6.39896	1.56e-10	1.67e-09
641534767	7870		putative carboxypeptidase	Other categories	Other	2401.77	-0.247637	0.093001	-2.66274	0.00775081	0.0180779
641534779	7990		putative peptidase M	Other categories	Other	2341.01	0.464653	0.0949483	4.89374	9.89e-07	5.87e-06
641534780	8000	murQ	N-acetylmuramic acid 6-phosphate etherase	Other categories	Other	2994.25	0.312528	0.0805995	3.87755	0.000105515	0.00040348
641534781	8010	rplU	50S ribosomal protein L21	Translation	Ribosomal proteins: synthesis and modification	9449.61	0.522107	0.0947284	5.51162	3.56e-08	2.66e-07
641534782	8020	rpmA	50S ribosomal protein L27	Translation	Ribosomal proteins: synthesis and modification	8276.59	0.675699	0.104072	6.49258	8.44e-11	9.38e-10
641534788	8080		spermine synthase	Other categories	Other	4072.65	1.19321	0.092815	12.8558	7.98e-38	1.06e-35
641534791	8110		exonuclease SbcC homolog	Other categories	Other	1809.94	0.259026	0.0979017	2.64578	0.00815031	0.0189266
641534794	8140	hrcA	heat-inducible transcription repressor	Regulatory functions		2114.19	-0.469471	0.165513	-2.83645	0.00456178	0.0114978
641534795	8150		hypothetical protein	Hypothetical		291.921	-0.755921	0.189313	-3.99297	6.53e-05	0.000264727
641534796	8160		hypothetical protein	Unknown		178.835	-0.92265	0.183654	-5.02386	5.06e-07	3.13e-06
641534798	8180		adenine specific DNA methyltransferase	Other categories	Other	1995.37	-0.240169	0.0817951	-2.93623	0.00332232	0.00874787
641534800	8190		lipoic acid synthetase	Biosynthesis of cofactors, prosthetic groups, and carriers	Lipoate	4234.11	-0.205394	0.085115	-2.41314	0.0158158	0.0336965
641534805	8240		hypothetical protein	Hypothetical		13564	0.791598	0.0776557	10.1937	2.12e-24	1.06e-22
641534806	8250		CAB/ELIP/HLIP superfamily protein	Other categories	Adaptations and atypical conditions	1179.44	0.770076	0.221022	3.48416	0.000493692	0.00160139
641534807	8260	gdhA	glutamate dehydrogenase (NADP+)	Amino acid biosynthesis	Glutamate family / Nitrogen assimilation	16441.3	1.472	0.159104	9.25184	2.21e-20	7.17e-19
641534808	8270		cation-transporting P-type ATPase	Transport and binding proteins		8263.55	0.605435	0.134593	4.49828	6.85e-06	3.4e-05
641534814	8330		DNA methyltransferase	Other categories	Other	706.155	0.244646	0.099211	2.46592	0.0136663	0.02974
641534817	8360		hypothetical protein	Hypothetical		746.46	0.33756	0.133989	2.51931	0.0117586	0.0261824
641534827	8460		hypothetical protein	Hypothetical		170.155	-0.381376	0.160806	-2.37165	0.0177089	0.0371652
641534829	8480		probable dioxygenase Rieske iron-sulfur component	Other categories	Other	766.149	-0.4824	0.107098	-4.5043	6.66e-06	3.31e-05
641534833	8520		hypothetical protein	Hypothetical		652.836	0.362781	0.134094	2.70541	0.00682196	0.0162472
641534836	8550		biopolymer transport ExbD protein homolog	Other categories	Other	5139.52	0.410955	0.0807434	5.08964	3.59e-07	2.27e-06
641534839	8580		polysaccharide pyruvyl transferase	Other categories	Other	729.777	-0.557456	0.121261	-4.59716	4.28e-06	2.22e-05
641534840	8590		hypothetical protein	Hypothetical		2722.65	-0.469706	0.0818324	-5.73985	9.48e-09	7.79e-08
641534841	8600	ccmO	carbon dioxide concentrating mechanism protein	Photosynthesis and respiration	CO2 fixation	4207	0.475444	0.135	3.5218	0.000428625	0.00140917
641534860	8790		probable oxidoreductase	Other categories	Other	546.418	-0.531751	0.126169	-4.2146	2.5e-05	0.000110303
641534862	8810		hypothetical protein	Hypothetical		1185.76	-0.614289	0.11884	-5.16904	2.35e-07	1.55e-06
641534865	8840		leader peptidase I	Other categories	Other	417.626	-0.317341	0.110785	-2.86449	0.00417686	0.0106644
641534869	8880		hypothetical protein	Unknown		263.554	-0.422062	0.139623	-3.02287	0.00250389	0.00681917
641534871	8900		putative acetyltransferase	Other categories	Other	361.43	-0.279361	0.116564	-2.39663	0.0165464	0.0350105
641534872	8910		putative sensor protein	Other categories	Other	692.706	-0.5957	0.140663	-4.23493	2.29e-05	0.000101815
641534873	8920		putative translation factor	Other categories	Other	1460.94	-0.353546	0.108228	-3.26669	0.00108811	0.00326512
641534883	9020		probable glycosyl transferase	Other categories	Other	3591.06	-0.731498	0.176659	-4.14074	3.46e-05	0.000148788
641534884	9030		hypothetical protein	Hypothetical		938.076	-0.508884	0.123018	-4.13666	3.52e-05	0.000151141
641534890	9090		hypothetical protein	Hypothetical		299.953	0.374143	0.139171	2.68837	0.00718023	0.0169483
641534900	9190		biopterin transport-related protein BT1 homolog	Other categories	Other	2012.28	0.805875	0.139454	5.77878	7.52e-09	6.28e-08
641534902	9210		transposase	Other categories	Transposon-related functions	445.169	-0.727641	0.150817	-4.82467	1.4e-06	8.07e-06
641534904	9230		cadmium resistance transporter homolog	Other categories	Other	1039.54	0.695183	0.24732	2.81086	0.00494087	0.012303
641534905	9240		calcium/proton antiporter	Transport and binding proteins		342.533	1.2359	0.279141	4.42752	9.53e-06	4.6e-05
641534909	9280	pstS	ABC-transporter periplasmic phosphate-binding protein	Other categories	Other	356.167	1.1084	0.183298	6.04701	1.48e-09	1.37e-08
641534911	9300		sulfate-binding protein	Transport and binding proteins		652.654	2.20358	0.405946	5.42825	5.69e-08	4.15e-07
641534912	9310		hypothetical protein	Hypothetical		896.374	1.27145	0.419088	3.03386	0.0024145	0.00661128
641534915	9340		resolvase related protein	Other categories	Other	138.33	-1.05733	0.201021	-5.25981	1.44e-07	9.87e-07
641534918	9370		hypothetical protein	Unknown		1148.18	0.608635	0.150852	4.03464	5.47e-05	0.000226088
641534919	9380		transcriptional regulator	Regulatory functions		500.345	-0.465914	0.155382	-2.99851	0.00271305	0.00732595
641534928	9470		hypothetical protein	Hypothetical		2419.81	0.903332	0.226646	3.98566	6.73e-05	0.000272228
641534929	9480		hypothetical protein	Hypothetical		6393.41	1.9067	0.180873	10.5417	5.55e-26	3.14e-24
641534935	9540		malate dehydrogenase	Energy metabolism	TCA cycle	10041.6	0.833835	0.127254	6.55251	5.66e-11	6.41e-10
641534936	9550		hypothetical protein	Hypothetical		2268.65	0.431884	0.105191	4.10572	4.03e-05	0.000169971
641534937	9560		hypothetical protein	Hypothetical		2254.28	-0.366506	0.0783915	-4.67532	2.93e-06	1.57e-05
641534938	9570	murD	UDP-N-acetylmuramoylalanine--D-glutamate ligase	Cell envelope	Murein sacculus and peptidoglycan	1332.45	-0.52582	0.192142	-2.73662	0.00620738	0.0149863
641534945	9640		hypothetical protein	Hypothetical		1508.97	-0.339176	0.104877	-3.23404	0.00122051	0.00362811
641534948	9670		HAD-superfamily hydrolase	Other categories	Other	1278.34	-0.243013	0.0811535	-2.99449	0.00274908	0.00740385
641534950	9690		hypothetical protein	Hypothetical		1332.65	0.357304	0.0877657	4.07111	4.68e-05	0.000194809
641534951	9700	ilvC	ketol-acid reductoisomerase	Amino acid biosynthesis	Branched chain family	32023.8	0.767909	0.0948366	8.09718	5.62e-16	1.19e-14
641534953	9720	pilN	type IV pilus assembly protein	Other categories	Other	48.7822	-0.683451	0.263855	-2.59025	0.00959064	0.0218624
641534958	9770		putative beta-glucosidase	Energy metabolism	Sugars	4021.71	-0.249349	0.0692109	-3.60275	0.000314873	0.00107458
641534959	9780		hypothetical protein	Hypothetical		861.327	-0.845759	0.118294	-7.14964	8.7e-13	1.23e-11
641534960	9790		ATP-binding protein	Other categories	Other	671.835	-0.441029	0.100913	-4.37037	1.24e-05	5.8e-05
641534978	9970		hypothetical protein	Unknown		361.59	-0.394497	0.138242	-2.85367	0.00432169	0.0109462
641534983	10020		transposase	Other categories	Transposon-related functions	726.913	-1.08303	0.0997894	-10.8531	1.93e-27	1.14e-25
641534984	10030		hypothetical protein	Unknown		126.211	-0.668965	0.188041	-3.55755	0.000374325	0.00125261
641534985	10040		transposase	Other categories	Transposon-related functions	4045.6	-0.737896	0.135815	-5.43311	5.54e-08	4.05e-07
641534986	10050		hypothetical protein	Hypothetical		1138.6	0.259233	0.106738	2.42868	0.0151538	0.0325309
641534987	10060		DnaJ-like protein	Cellular processes	Chaperones	787.2	-0.401331	0.123142	-3.2591	0.00111766	0.00334649
641534988	10070		hypothetical protein	Hypothetical		833.108	-0.264404	0.0973363	-2.71639	0.00659973	0.0157803
641534999	10180		transposase	Other categories	Transposon-related functions	4158.26	-0.25578	0.0830703	-3.07907	0.00207645	0.00580057
641535003	10220	psbA1	photosystem II D1 protein	Photosynthesis and respiration	Photosystem II	319966	0.829845	0.110635	7.50077	6.34e-14	1.09e-12
641535004	10230		peptide methionine sulfoxide reductase	Other categories	Other	6169.49	0.312298	0.105344	2.96454	0.00303132	0.00805877
641535005	10240	apcC	phycobilisome small core linker polypeptide	Photosynthesis and respiration	Phycobilisome	39017.6	0.680483	0.0934717	7.2801	3.34e-13	5.21e-12
641535007	10260	apcB	allophycocyanin beta subunit	Photosynthesis and respiration	Phycobilisome	209580	0.622674	0.0971207	6.41135	1.44e-10	1.55e-09
641535008	10270	apcA	allophycocyanin alpha subunit	Photosynthesis and respiration	Phycobilisome	147403	0.568936	0.0994018	5.7236	1.04e-08	8.54e-08
641535009	10280	ruvA	holliday junction DNA helicase	DNA replication, restriction, modification, recombination, and repair		221.79	0.653158	0.179654	3.63565	0.000277283	0.0009542
641535010	10290		putative peptidase	Other categories	Other	9798.46	2.4838	0.393541	6.31141	2.77e-10	2.84e-09
641535011	10300		periplasmic polyamine-binding protein	Transport and binding proteins		1492.87	1.10224	0.19131	5.76154	8.33e-09	6.92e-08
641535013	10320		putative peptidase	Other categories	Other	2935.32	1.08304	0.148304	7.30288	2.82e-13	4.44e-12
641535014	10330		hypothetical protein	Hypothetical		6594.58	0.27771	0.102219	2.71682	0.00659118	0.0157803
641535017	10360		sodium/solute symporter	Other categories	Other	4851.57	0.390783	0.0985863	3.96387	7.37e-05	0.000295677
641535032	10510	psbA3	photosystem II D1 protein	Photosynthesis and respiration	Photosystem II	229022	0.756249	0.125852	6.00904	1.87e-09	1.72e-08
641535083	11020		NAD-dependent epimerase/dehydratase	Other categories	Other	91.2741	-0.535201	0.201578	-2.65506	0.00792949	0.018453
641535088	11070		hypothetical protein	Hypothetical		550.371	-0.40389	0.1146	-3.52434	0.000424536	0.00139795
641535089	11080		chromosome segregation protein	Translation	Nucleoproteins	2846.86	-0.299206	0.0835723	-3.58021	0.000343323	0.00116301
641535090	11090		hypothetical protein	Hypothetical		2313.58	-0.586787	0.112104	-5.2343	1.66e-07	1.13e-06
641535091	11100		hypothetical protein	Unknown		1165.85	-0.653528	0.120155	-5.43906	5.36e-08	3.93e-07
641535092	11110	rpoC1	RNA polymerase subunit gamma	Transcription	RNA synthesis, modification, and DNA transcription	15317.7	0.194268	0.0790522	2.45746	0.0139923	0.0303215
641535097	11160	ileS	isoleucyl-tRNA synthetase	Other categories	Other	3208.51	0.706494	0.0713958	9.89546	4.36e-23	1.8e-21
641535100	11190		undecaprenyl-phosphate galactose phosphotransferase	Cell envelope	Surface polysaccharides, lipopolysaccharides and antigens	43935.6	0.241214	0.093031	2.59284	0.00951875	0.0217225
641535104	11230		hypothetical protein	Hypothetical		1044.43	0.32464	0.0921975	3.52113	0.000429709	0.00141161
641535106	11250		6-phosphogluconolactonase	Energy metabolism	Pentose phosphate pathway	867.896	0.744992	0.136244	5.46806	4.55e-08	3.38e-07
641535107	11260		FHA domain containing protein	Other categories	Other	434.32	0.686686	0.131625	5.217	1.82e-07	1.23e-06
641535112	11310	rps6	30S ribosomal protein S6	Translation	Ribosomal proteins: synthesis and modification	14165.2	0.206433	0.0677371	3.04755	0.00230712	0.00635884
641535113	11320		hypothetical protein	Hypothetical		6683.52	0.375192	0.0820663	4.57181	4.84e-06	2.48e-05
641535116	11350		hypothetical protein	Hypothetical		5718.47	0.376098	0.0996695	3.77346	0.000161001	0.000588388
641535117	11360		hypothetical protein	Hypothetical		386.5	0.469441	0.135922	3.45376	0.000552832	0.00177924
641535119	11380		hypothetical protein	Unknown		87.1817	-1.04957	0.243011	-4.31903	1.57e-05	7.15e-05
641535121	11400		hypothetical protein	Hypothetical		1193.13	0.522151	0.158647	3.29128	0.000997339	0.00302807
641535122	11410		hypothetical protein	Hypothetical		123.086	0.556916	0.190556	2.92259	0.00347136	0.00908809
641535124	11430	lrtA	light repressed protein A homolog	Other categories	Adaptations and atypical conditions	18842	1.31717	0.187785	7.01422	2.31e-12	3.07e-11
641535125	11440	hspA	16.6 kDa small heat shock protein	Cellular processes	Chaperones	66391.4	2.63634	0.422539	6.23927	4.4e-10	4.39e-09
641535127	11460		hypothetical protein	Hypothetical		974.728	0.252987	0.0895511	2.82505	0.0047273	0.0118499
641535151	11700		hypothetical protein	Unknown		1252.74	0.648525	0.127251	5.09643	3.46e-07	2.21e-06
641535157	11760	ndhC	NADH dehydrogenase subunit 3	Photosynthesis and respiration	NADH dehydrogenase	3297.09	0.810034	0.0821096	9.86527	5.89e-23	2.41e-21
641535158	11770	ndhK	NADH dehydrogenase subunit	Photosynthesis and respiration	NADH dehydrogenase	7989.21	0.919819	0.0758809	12.1219	8.09e-34	8.14e-32
641535159	11780	ndhJ	NADH dehydrogenase subunit	Photosynthesis and respiration	NADH dehydrogenase	4618.12	0.995419	0.0900938	11.0487	2.22e-28	1.46e-26
641535160	11790		putative oxidoreductase	Other categories	Other	2791.06	-0.230936	0.0780859	-2.95746	0.00310181	0.00821971
641535163	11820	psbV	cytochrome c550	Photosynthesis and respiration	Photosystem II	16513.2	0.584335	0.0914481	6.3898	1.66e-10	1.75e-09
641535164	11830		hypothetical protein	Hypothetical		6305.26	0.647001	0.0828506	7.80925	5.75e-15	1.08e-13
641535165	11840		hypothetical protein	Hypothetical		5016.29	0.279527	0.115125	2.42803	0.0151809	0.0325553
641535168	11870	clpP	ATP-dependent protease	Translation	Degradation of proteins, peptides, and glycopeptides	2839.02	0.676837	0.124024	5.45732	4.83e-08	3.58e-07
641535169	11880		hypothetical protein	Hypothetical		2330.44	0.745281	0.133966	5.56322	2.65e-08	2.04e-07
641535170	11890	tgt	tRNA-guanine transglycosylase	Translation	Aminoacyl tRNA synthetases and tRNA modification	2022.88	0.255183	0.091164	2.79916	0.00512356	0.0127335
641535174	11930		transcriptional regulator	Regulatory functions		753.854	-0.499146	0.0996975	-5.00661	5.54e-07	3.4e-06
641535185	12040		hypothetical protein	Hypothetical		560.964	0.532934	0.232358	2.29359	0.0218139	0.0444245
641535186	12050		hypothetical protein	Hypothetical		1308.26	0.795214	0.188954	4.2085	2.57e-05	0.000113008
641535187	12060		hypothetical protein	Hypothetical		807.207	-0.79577	0.110909	-7.17499	7.23e-13	1.05e-11
641535191	12100		probable oxidoreductase	Fatty acid, phospholipid and sterol metabolism		1032.4	-0.373748	0.101065	-3.69811	0.000217214	0.000767315
641535192	12110		6-pyruvoyl-tetrahydropterin synthase homolog	Other categories	Other	1313.58	-0.370821	0.0961085	-3.85835	0.000114153	0.000432901
641535193	12120		hypothetical protein	Unknown		429.6	-0.378769	0.134463	-2.8169	0.004849	0.0121034
641535200	12190	chlH	magnesium protoporphyrin IX chelatase subunit H	Biosynthesis of cofactors, prosthetic groups, and carriers	Cobalamin, heme, phycobilin and porphyrin	35443.6	0.512181	0.101136	5.06426	4.1e-07	2.57e-06
641535206	12250		two-component hybrid histidine kinase	Regulatory functions		228.887	-0.638348	0.154733	-4.12547	3.7e-05	0.000157664
641535207	12260		two-component response regulator	Regulatory functions		658.603	-0.251328	0.106032	-2.37029	0.0177739	0.0372828
641535208	12270		cyanobacterial phytochrome	Regulatory functions		2668.24	0.293721	0.099304	2.9578	0.00309846	0.00821971
641535211	12300		hypothetical protein	Unknown		503.028	-0.321364	0.110396	-2.91102	0.00360247	0.00941342
641535212	12310		oligopeptidase A	Translation	Degradation of proteins, peptides, and glycopeptides	5442.18	0.366623	0.0685326	5.34961	8.81e-08	6.27e-07
641535215	12340		hypothetical protein	Unknown		173.773	1.1158	0.199897	5.58185	2.38e-08	1.84e-07
641535216	12350		polysaccharide biosynthesis protein CapD homolog	Other categories	Other	1966.14	-1.08689	0.0955077	-11.3802	5.25e-30	3.87e-28
641535217	12360	crtH	carotene isomerase	Other categories	Other	1743.57	0.53127	0.0903872	5.87772	4.16e-09	3.65e-08
641535221	12400		putative peptidase	Other categories	Other	133.268	-0.577953	0.193451	-2.98759	0.00281185	0.00755811
641535224	12430		hypothetical protein	Hypothetical		109.701	-0.627464	0.19165	-3.27401	0.00106033	0.00319104
641535237	12550		hypothetical protein	Hypothetical		1840.01	0.546926	0.103299	5.29459	1.19e-07	8.24e-07
641535239	12570	petH	ferredoxin-NADP oxidoreductase	Photosynthesis and respiration	Soluble electron carriers	62556.8	0.710362	0.0787747	9.01764	1.92e-19	5.66e-18
641535240	12580		hypothetical protein	Hypothetical		947.415	0.352473	0.102505	3.43859	0.000584747	0.00186739
641535241	12590	amtB	ammonium transport protein	Transport and binding proteins		1135.35	0.240662	0.105443	2.2824	0.0224656	0.0455942
641535244	12620		hypothetical protein	Unknown		100.914	-0.622159	0.209432	-2.97069	0.0029713	0.00794015
641535250	12680		alpha/beta fold family hydrolase	Other categories	Other	1059.05	0.516271	0.0851838	6.06066	1.36e-09	1.27e-08
641535251	12690	cysH	phosphoadenosine phosphosulfate reductase	Amino acid biosynthesis	Serine family / Sulfur assimilation	2593.11	0.360019	0.127745	2.81826	0.00482841	0.0120593
641535267	12850		hypothetical protein	Hypothetical		35.7806	-0.986707	0.291097	-3.38962	0.000699898	0.00219567
641535268	12860		hypothetical protein	Hypothetical		784.593	-0.238256	0.103487	-2.30229	0.0213186	0.0435663
641535275	12930	pds	phytoene dehydrogenase	Other categories	Other	3951.56	-0.417443	0.106089	-3.93485	8.32e-05	0.000327757
641535277	12950		cation-transporting P-type ATPase	Transport and binding proteins		9003.06	0.33019	0.0677667	4.87246	1.1e-06	6.47e-06
641535279	12970	ycf37	photosystem I assembly related protein Ycf37	Photosynthesis and respiration	Photosystem I	1679.28	0.230776	0.0849652	2.71613	0.00660507	0.0157803
641535284	13020		hypothetical protein	Hypothetical		1661.5	0.331797	0.0872478	3.80292	0.000142999	0.000529635
641535287	13050	serS	seryl-tRNA synthetase	Other categories	Other	2770.28	-0.216011	0.0873541	-2.47282	0.0134053	0.0292801
641535288	13060		hypothetical protein	Unknown		204.535	-0.401024	0.160217	-2.50301	0.0123142	0.0272869
641535289	13070		2,3-diketo-5-methylthiopentyl-1-phosphate enolase	Other categories	Other	2128.41	-0.551005	0.0985413	-5.59162	2.25e-08	1.74e-07
641535291	13090		peptidyl-prolyl cis-trans isomerase	Translation	Protein modification and translation factors	10162.9	0.720839	0.0663931	10.8571	1.84e-27	1.12e-25
641535305	13230		phenazine biosynthesis protein	Other categories	Other	1734.47	-0.304009	0.106419	-2.85673	0.00428035	0.0108748
641535307	13250		aminopeptidase P	Translation	Degradation of proteins, peptides, and glycopeptides	2944.09	0.956583	0.144062	6.6401	3.13e-11	3.63e-10
641535308	13260		hypothetical protein	Hypothetical		130.484	0.738187	0.256922	2.8732	0.00406341	0.0104394
641535309	13270		hypothetical protein	Hypothetical		135.642	0.453688	0.188014	2.41306	0.0158192	0.0336965
641535313	13310		hypothetical protein	Hypothetical		4001.67	0.44289	0.121746	3.63783	0.000274942	0.000947711
641535318	13360		phosphoglycerate mutase	Other categories	Other	1043.27	-0.459497	0.10414	-4.4123	1.02e-05	4.89e-05
641535322	13400		biotin [acetyl-CoA-carboxylase] ligase	Fatty acid, phospholipid and sterol metabolism		850.552	-0.806185	0.110095	-7.32265	2.43e-13	3.86e-12
641535323	13410		probable peptidase	Other categories	Other	14470.3	0.341673	0.0929084	3.67753	0.000235504	0.000825566
641535327	13450		metallophosphoesterase	Other categories	Other	701.376	-0.264276	0.115741	-2.28334	0.0224106	0.0455273
641535332	13500		DNA methyltransferase	DNA replication, restriction, modification, recombination, and repair		147.162	-0.808109	0.169809	-4.75892	1.95e-06	1.08e-05
641535333	13510		hypothetical protein	Hypothetical		566.57	-0.943781	0.117526	-8.03038	9.72e-16	2e-14
641535338	13560		penicillin-binding protein	Other categories	Drug and analog sensitivity	4749.74	-0.375816	0.0959469	-3.91692	8.97e-05	0.000351432
641535341	13590		hypothetical protein	Unknown		13.4585	-2.55942	0.416261	-6.14858	7.82e-10	7.55e-09
641535343	13610		hypothetical protein	Hypothetical		645.866	-0.601821	0.215264	-2.79573	0.00517824	0.0127942
641535344	13620	dnaK	heat shock protein 70	Cellular processes	Chaperones	157270	3.60169	0.363579	9.90619	3.91e-23	1.63e-21
641535345	13630	gltS	monocomponent sodium-dependent glutamate permease	Transport and binding proteins		1181.03	1.44887	0.413322	3.50543	0.000455879	0.0014881
641535347	13650	por	light-dependent NADPH-protochlorophyllide oxidoreductase	Biosynthesis of cofactors, prosthetic groups, and carriers	Cobalamin, heme, phycobilin and porphyrin	2908.45	0.47038	0.0995222	4.72638	2.29e-06	1.25e-05
641535348	13660		curli production assembly/transport component	Other categories	Other	4210.08	0.484665	0.107107	4.52507	6.04e-06	3.03e-05
641535349	13670		succinate dehydrogenase iron-sulphur protein subunit	Energy metabolism	TCA cycle	2239.83	0.760514	0.163126	4.66212	3.13e-06	1.66e-05
641535351	13690		transcriptional regulator	Regulatory functions		18202.1	0.418118	0.143228	2.91924	0.00350882	0.00918033
641535353	13710		abortive infection protein	Other categories	Other	1289.6	0.279179	0.0896444	3.11429	0.00184389	0.00526134
641535354	13720		hypothetical protein	Hypothetical		758.177	-0.264615	0.105059	-2.51872	0.0117782	0.0261977
641535359	13770		hypothetical protein	Hypothetical		282.76	-0.722681	0.150713	-4.79507	1.63e-06	9.19e-06
641535374	13920	cysE	serine acetyltransferase	Other categories	Other	3635.07	4.80565	0.354976	13.538	9.33e-42	1.6e-39
641535375	13930	cysK	cysteine synthase	Other categories	Other	8768.67	2.03778	0.420257	4.84889	1.24e-06	7.2e-06
641535385	14030		probable DNA methyltransferase	DNA replication, restriction, modification, recombination, and repair		18.5695	-0.930879	0.378057	-2.46227	0.013806	0.029965
641535401	14190		site-specific DNA-methyltransferase	Other categories	Other	469.348	0.450477	0.119334	3.77494	0.000160047	0.000585421
641535403	14210	hoxH	bidirectional hydrogenase hydrogenase subunit	Other categories	Hydrogenase	2703.8	0.637017	0.221926	2.87041	0.00409942	0.0105123
641535405	14230		group 2 RNA polymerase sigma factor	Transcription	RNA synthesis, modification, and DNA transcription	22100.5	1.33904	0.193891	6.90613	4.98e-12	6.3e-11
641535415	14330	infB	translation initiation factor IF-2	Translation	Protein modification and translation factors	17593.6	0.327027	0.0744664	4.39161	1.13e-05	5.33e-05
641535416	14340		hypothetical protein	Hypothetical		542.737	0.341956	0.130132	2.62777	0.00859464	0.0198534
641535417	14350	nusA	transcription termination factor	Regulatory functions		2951.18	0.534946	0.117617	4.54818	5.41e-06	2.74e-05
641535419	14370	ftsH	cell division protein	Cellular processes	Cell division	6570.44	0.917506	0.113226	8.10328	5.35e-16	1.14e-14
641535420	14380		two-component response regulator OmpR subfamily	Regulatory functions		1766.56	-0.431353	0.0909935	-4.74048	2.13e-06	1.17e-05
641535423	14410		two-component sensor histidine kinase	Regulatory functions		2148.43	-0.484358	0.0816663	-5.93094	3.01e-09	2.73e-08
641535425	14430		hypothetical protein	Hypothetical		1725.98	-0.245735	0.0857313	-2.86634	0.00415252	0.0106286
641535429	14470		serine/threonine protein kinase	Regulatory functions		783.869	-0.26468	0.0913968	-2.89595	0.00378014	0.00982789
641535431	14490	petF	ferredoxin	Photosynthesis and respiration	Soluble electron carriers	1451.63	-0.476548	0.083656	-5.69652	1.22e-08	9.91e-08
641535439	14570		hypothetical protein	Unknown		50.998	-0.731535	0.253334	-2.88763	0.00388154	0.0100346
641535441	14590	dapB	dihydrodipicolinate reductase	Amino acid biosynthesis	Aspartate family	1824.44	-0.170227	0.0750308	-2.26876	0.0232831	0.0470451
641535450	14680	lpxD	UDP-3-O-[3-hydroxymyristoyl] glucosamine n-acyltransferase	Other categories	Other	3361.26	0.393687	0.0725357	5.4275	5.71e-08	4.16e-07
641535454	14720		hypothetical protein	Hypothetical		71.8516	0.550258	0.221932	2.4794	0.0131603	0.028806
641535455	14730		outer membrane efflux protein	Other categories	Other	10198.4	0.300145	0.105905	2.83409	0.00459571	0.0115762
641535457	14750	thiG	thiamine biosynthesis protein	Other categories	Other	6176.28	0.234183	0.0815735	2.87083	0.004094	0.0105049
641535458	14760		hypothetical protein	Hypothetical		1167.14	0.629746	0.103608	6.07815	1.22e-09	1.15e-08
641535459	14770	ntcD	nitrate/nitrite transport system ATP-binding protein	Transport and binding proteins		3004.73	0.946808	0.0787058	12.0297	2.48e-33	2.44e-31
641535460	14780	ntcC	nitrate/nitrite transport system ATP-binding protein	Transport and binding proteins		4317.87	0.958358	0.125142	7.65818	1.89e-14	3.41e-13
641535461	14790	ntcB	nitrate/nitrite transport system permease protein	Transport and binding proteins		1188.04	0.512972	0.191343	2.6809	0.00734241	0.0173014
641535462	14800	nrtA	nitrate transport protein	Transport and binding proteins		4354.88	0.567379	0.102223	5.55039	2.85e-08	2.18e-07
641535464	14820		transposase	Other categories	Transposon-related functions	333.854	-0.315543	0.122493	-2.57601	0.00999483	0.0226462
641535465	14830		cysteine desulfurase	Amino acid biosynthesis	Glutamate family / Nitrogen assimilation	9925.86	0.514006	0.100775	5.10054	3.39e-07	2.16e-06
641535466	14840		hypothetical protein	Hypothetical		4680.59	0.806525	0.128903	6.25685	3.93e-10	3.95e-09
641535468	14860		putative transcripton factor for heterocyst differentiation	Regulatory functions		2350.49	-0.230093	0.0902985	-2.54813	0.0108301	0.0242985
641535471	14890	rbgA	GTPase family protein	Other categories	Other	1681.42	0.6799	0.128217	5.30273	1.14e-07	7.92e-07
641535475	14930	ho1	heme oxygenase	Biosynthesis of cofactors, prosthetic groups, and carriers	Cobalamin, heme, phycobilin and porphyrin	32883	0.648334	0.0873357	7.42347	1.14e-13	1.92e-12
641535477	14950	acpP	acyl carrier protein	Fatty acid, phospholipid and sterol metabolism		2216.23	0.228276	0.0945842	2.41347	0.0158015	0.0336935
641535478	14960		3-oxoacyl-[acyl-carrier-protein] synthase II	Fatty acid, phospholipid and sterol metabolism		17509	0.574242	0.0797594	7.19967	6.04e-13	9.12e-12
641535479	14970		transketolase	Energy metabolism	Pentose phosphate pathway	41243.8	0.840754	0.0875194	9.60649	7.51e-22	2.62e-20
641535480	14980		transcriptional regulator	Regulatory functions		428.865	-1.1094	0.121878	-9.10254	8.82e-20	2.68e-18
641535481	14990		hypothetical protein	Hypothetical		499.038	-1.37664	0.120878	-11.3887	4.76e-30	3.57e-28
641535484	15020		hypothetical protein	Hypothetical		577.44	-0.442649	0.107924	-4.10148	4.11e-05	0.000172837
641535487	15040		hypothetical protein	Hypothetical		483.868	-0.625351	0.190003	-3.29127	0.00099737	0.00302807
641535488	15050		hypothetical protein	Hypothetical		815.588	-0.418613	0.117886	-3.55099	0.000383788	0.00128012
641535492	15090		hypothetical protein	Hypothetical		642.693	0.401095	0.145375	2.75903	0.00579727	0.0141201
641535494	15110		transcriptional regulator	Regulatory functions		878.407	-0.496802	0.172495	-2.88009	0.00397562	0.0102424
641535495	15120	ndhF3	NADH dehydrogenase subunit 5	Photosynthesis and respiration	NADH dehydrogenase	6742.2	0.667764	0.0855135	7.80887	5.77e-15	1.08e-13
641535496	15130	ecaB	periplasmic beta-type carbonic anhydrase	Photosynthesis and respiration	CO2 fixation	19289	0.19794	0.0702882	2.81612	0.00486072	0.0121254
641535497	15140	ndhD3	NADH dehydrogenase subunit 4	Photosynthesis and respiration	NADH dehydrogenase	6395.35	0.894992	0.124453	7.19143	6.41e-13	9.48e-12
641535499	15160	cupA	CO2-hydration protein	Other categories	Other	4163.62	0.575518	0.122623	4.69338	2.69e-06	1.46e-05
641535501	15180		hypothetical protein	Hypothetical		381.067	0.50676	0.133622	3.79248	0.000149151	0.000549952
641535503	15200	rne	ribonuclease E	Transcription	Degradation of RNA	6618.13	0.263453	0.0922997	2.85432	0.00431289	0.0109306
641535506	15230		hypothetical protein	Hypothetical		1814.57	0.683053	0.116165	5.88003	4.1e-09	3.61e-08
641535508	15250		putative adenine-specific DNA-methyltransferase	Other categories	Other	193.697	-0.844598	0.149769	-5.63935	1.71e-08	1.35e-07
641535514	15310		hypothetical protein	Hypothetical		3746.25	-0.440906	0.101835	-4.32963	1.49e-05	6.85e-05
641535516	15330		bacterioferritin comigratory protein	Transport and binding proteins		1827.21	-0.373527	0.0823486	-4.53592	5.74e-06	2.89e-05
641535518	15350		transposase	Other categories	Transposon-related functions	122.593	0.728683	0.182441	3.99407	6.49e-05	0.000264016
641535520	15370	aroA	3-phosphoshikimate 1-carboxyvinyltransferase	Other categories	Other	6153.24	0.5338	0.101074	5.2813	1.28e-07	8.84e-07
641535522	15390	purF	amidophosphoribosyltransferase	Other categories	Other	8473.81	0.357569	0.068421	5.22602	1.73e-07	1.18e-06
641535527	15440		hypothetical protein	Hypothetical		468.131	0.285772	0.124078	2.30316	0.02127	0.0434886
641535536	15530		hypothetical protein	Hypothetical		3431.25	-0.267682	0.0780933	-3.42773	0.00060866	0.00193776
641535537	15540		hypothetical protein	Hypothetical		10081.4	0.99522	0.126101	7.89226	2.97e-15	6e-14
641535544	15610		hypothetical protein	Unknown		1611.99	0.237833	0.100563	2.365	0.0180299	0.0377247
641535545	15620		hypothetical protein	Hypothetical		1596.6	0.585601	0.081911	7.14923	8.73e-13	1.23e-11
641535546	15630		hypothetical protein	Unknown		4716.61	-0.336402	0.123846	-2.71628	0.00660195	0.0157803
641535547	15640		hypothetical protein	Hypothetical		32520.8	0.495518	0.148959	3.32654	0.000879329	0.00270351
641535555	15720	argD	N-acetylornithine aminotransferase	Other categories	Other	4553.41	0.802363	0.114106	7.03174	2.04e-12	2.74e-11
641535556	15730		potassium channel	Transport and binding proteins		593.274	-0.335016	0.112368	-2.98141	0.00286926	0.00769237
641535557	15740		hypothetical protein	Hypothetical		82.0592	-0.659065	0.219738	-2.99932	0.00270585	0.00731129
641535558	15750		hypothetical protein	Hypothetical		1002.42	-0.715636	0.166185	-4.30626	1.66e-05	7.53e-05
641535562	15790	kaiB	circadian clock protein KaiB homolog	Other categories	Other	1195.59	0.751697	0.210296	3.57447	0.000350944	0.00118494
641535573	15900		two-component response regulator OmpR subfamily	Regulatory functions		4233.09	-0.383166	0.0940185	-4.07544	4.59e-05	0.000191607
641535574	15910		hypothetical protein	Hypothetical		33.2708	-0.808598	0.299256	-2.70203	0.00689172	0.0163797
641535576	15930		pseudouridine synthase	Translation	Aminoacyl tRNA synthetases and tRNA modification	443.316	-0.722257	0.211684	-3.41196	0.000644982	0.00203767
641535578	15950	dnaK	heat shock protein 70	Cellular processes	Chaperones	7452.53	1.21303	0.324224	3.74132	0.000183055	0.000660214
641535581	15980		hypothetical protein	Hypothetical		4052.56	0.654687	0.128271	5.10393	3.33e-07	2.13e-06
641535588	16050		hypothetical protein	Hypothetical		449.236	-0.374787	0.110575	-3.38945	0.000700317	0.00219567
641535590	16070	recA	double-stranded DNA binding protein	DNA replication, restriction, modification, recombination, and repair		7354.24	0.829987	0.133232	6.22964	4.67e-10	4.65e-09
641535597	16140		probable sodium-dependent transporte	Other categories	Other	523.957	0.482034	0.143276	3.36438	0.000767156	0.00238171
641535598	16150		hypothetical protein	Unknown		186.837	0.837818	0.194411	4.30951	1.64e-05	7.43e-05
641535601	16180		hypothetical protein	Hypothetical		289.671	0.476898	0.138172	3.45147	0.000557542	0.0017916
641535602	16190		4-hydroxy-3-methylbut-2-enyl diphosphate reductase	Other categories	Other	7708.12	0.771109	0.0777078	9.92318	3.3e-23	1.39e-21
641535606	16230	chlL	light-independent protochlorophyllide reductase iron protein subunit	Other categories	Other	25996.4	0.901577	0.0999648	9.01895	1.9e-19	5.64e-18
641535607	16240		hypothetical protein	Hypothetical		10209.9	1.09043	0.109735	9.93697	2.87e-23	1.25e-21
641535608	16250	chlN	light-independent protochlorophyllide reductase subunit	Biosynthesis of cofactors, prosthetic groups, and carriers	Cobalamin, heme, phycobilin and porphyrin	23096.9	0.584556	0.116494	5.01792	5.22e-07	3.22e-06
641535609	16260		hypothetical protein	Hypothetical		455.942	-0.929502	0.123097	-7.55099	4.32e-14	7.49e-13
641535610	16270		hypothetical protein	Hypothetical		150.219	-1.18754	0.176627	-6.72343	1.77e-11	2.1e-10
641535611	16280		uridine phosphorylase	Other categories	Other	487.352	-0.52898	0.178149	-2.96932	0.00298462	0.00797059
641535613	16300		hypothetical protein	Hypothetical		168.779	-0.406308	0.158982	-2.55568	0.010598	0.0238207
641535619	16360		hypothetical protein	Unknown		19.0679	-0.864511	0.366644	-2.3579	0.0183786	0.038326
641535637	16540		transposase	Other categories	Transposon-related functions	3677.62	-0.221111	0.0700526	-3.15636	0.00159753	0.00461908
641535639	16560		nitrogen regulation protein NifR3 homolog	Other categories	Other	250.035	-0.586795	0.161512	-3.63313	0.00028	0.000961932
641535642	16590	pgi	glucose-6-phosphate isomerase	Energy metabolism	Glycolysis	3350.99	0.364394	0.074526	4.88949	1.01e-06	5.97e-06
641535657	16740		hypothetical protein	Hypothetical		450.18	-0.299924	0.128781	-2.32894	0.0198625	0.0410174
641535661	16780		hypothetical protein	Unknown		1775.7	-0.511252	0.111126	-4.60066	4.21e-06	2.19e-05
641535663	16800		hypothetical protein	Hypothetical		280.995	0.432755	0.139619	3.09954	0.0019382	0.00547525
641535664	16810		hypothetical protein	Hypothetical		40.8907	0.694225	0.270909	2.56257	0.0103899	0.0234512
641535671	16870	ftsW	cell division protein	Cellular processes	Cell division	2735.46	-0.245625	0.094309	-2.60447	0.00920159	0.0211038
641535676	16920	sodB	superoxide dismutase	Cellular processes	Detoxification	2104	0.591667	0.100594	5.88172	4.06e-09	3.58e-08
641535677	16930		hypothetical protein	Unknown		227.074	-1.42018	0.181107	-7.84167	4.45e-15	8.65e-14
641535678	16940	thrB	homoserine kinase	Amino acid biosynthesis	Aspartate family	3771.48	-0.183278	0.0714269	-2.56595	0.0102893	0.0232749
641535681	16970		hypothetical protein	Unknown		83.1667	-0.843141	0.218356	-3.86131	0.00011278	0.000428479
641535685	17010		hypothetical protein	Unknown		591.304	-0.609049	0.133973	-4.54605	5.47e-06	2.77e-05
641535686	17020		hypothetical protein	Hypothetical		614.242	-0.366319	0.121733	-3.0092	0.00261934	0.00710078
641535690	17060		threonine synthase	Amino acid biosynthesis	Aspartate family	8331.25	0.388858	0.142464	2.72952	0.00634258	0.0152592
641535691	17070		putative methyltransferase	Other categories	Other	190.763	-0.734893	0.169269	-4.34156	1.41e-05	6.52e-05
641535692	17080		uracil-DNA glycosylase	Other categories	Other	501.006	-0.478245	0.124588	-3.83861	0.000123731	0.000464103
641535693	17090	era	GTP-binding protein ERA homolog	Regulatory functions		880.234	-0.365108	0.113195	-3.22548	0.00125764	0.00372506
641535694	17100		hypothetical protein	Hypothetical		754.226	-0.460469	0.120171	-3.83177	0.000127225	0.000475593
641535703	17190		cytosine-specific methyltransferase	DNA replication, restriction, modification, recombination, and repair		980.879	0.436041	0.100476	4.33974	1.43e-05	6.56e-05
641535704	17200		hypothetical protein	Hypothetical		3085.62	0.432855	0.0769175	5.62752	1.83e-08	1.45e-07
641535705	17210		H+/Ca2+ exchanger	Transport and binding proteins		777.793	-0.362765	0.101854	-3.56162	0.000368575	0.00123839
641535707	17230		hypothetical protein	Hypothetical		2091	-0.3537	0.0875358	-4.04063	5.33e-05	0.000221053
641535713	17290	sir	ferredoxin-sulfite reductase	Amino acid biosynthesis	Serine family / Sulfur assimilation	36382	0.405269	0.0795788	5.09268	3.53e-07	2.24e-06
641535714	17300		ABC-transporter ATP-binding protein	Transport and binding proteins		1316.2	-0.38115	0.0916192	-4.16015	3.18e-05	0.000137692
641535715	17310		peptide methionine sulfoxide reductase	Translation	Protein modification and translation factors	2380.81	0.904375	0.154123	5.86789	4.41e-09	3.85e-08
641535720	17360		hypothetical protein	Unknown		604.907	-0.42539	0.107236	-3.96686	7.28e-05	0.000292294
641535723	17390	sat	sulfate adenylyltransferase	Amino acid biosynthesis	Serine family / Sulfur assimilation	7757.3	0.316977	0.106243	2.98351	0.00284966	0.0076448
641535724	17400		short-chain dehydrogenase/reductase SDR	Other categories	Other	864.118	0.461688	0.172968	2.66921	0.00760291	0.0177933
641535725	17410		4-hydroxyphenylpyruvate dioxygenase	Other categories	Other	189.145	-0.680625	0.161997	-4.20146	2.65e-05	0.000116406
641535728	17440	comM	competence protein ComM homolog	Cellular processes	Transformation	1788.04	0.670805	0.154251	4.34878	1.37e-05	6.33e-05
641535729	17450		hypothetical protein	Hypothetical		1859.47	1.10488	0.143942	7.67585	1.64e-14	3e-13
641535734	17500		ABC-2 type transport system permease protein	Transport and binding proteins		851.019	0.237332	0.0914733	2.59455	0.00947142	0.0216385
641535735	17510		serine/threonine protein kinase with WD40 repeats	Regulatory functions		206.754	-0.725249	0.188581	-3.84583	0.000120146	0.0004523
641535740	17560		two component transcriptional regulator	Regulatory functions		2059.7	-0.512638	0.113146	-4.53077	5.88e-06	2.95e-05
641535744	17600		hypothetical protein	Unknown		28.0257	-0.859161	0.313078	-2.74424	0.00606512	0.0146945
641535747	17630		hypothetical protein	Unknown		323.144	-0.866404	0.161323	-5.37062	7.85e-08	5.61e-07
641535748	17640		transcriptional regulator	Regulatory functions		218.792	-0.352331	0.145621	-2.4195	0.0155418	0.0332429
641535749	17650	hupE	hydrogenase accessory protein	Other categories	Hydrogenase	6848.64	0.359443	0.0967389	3.7156	0.000202721	0.000722926
641535750	17660		hypothetical protein	Hypothetical		8317.73	0.526015	0.0758812	6.93209	4.15e-12	5.36e-11
641535751	17670		hypothetical protein	Hypothetical		871.398	0.539297	0.105295	5.12176	3.03e-07	1.96e-06
641535754	17700		hypothetical protein	Hypothetical		1092.31	0.80873	0.217471	3.71879	0.000200176	0.000715089
641535756	17720	lipB	lipoate-protein ligase B	Biosynthesis of cofactors, prosthetic groups, and carriers	Lipoate	332.794	1.19292	0.392938	3.03589	0.0023983	0.00657939
641535758	17740		band 7 protein	Other categories	Other	1948.48	0.694007	0.102379	6.77878	1.21e-11	1.47e-10
641535759	17750		hypothetical protein	Hypothetical		586.246	0.789153	0.142364	5.54319	2.97e-08	2.25e-07
641535760	17760		hypothetical protein	Hypothetical		1498.55	0.448365	0.0898457	4.99038	6.03e-07	3.67e-06
641535761	17770		glycosyl transferase group 1	Other categories	Other	1889.77	0.227306	0.0928812	2.44728	0.014394	0.0310615
641535762	17780	trpB	tryptophan synthase beta subunit	Other categories	Other	5017.36	0.93106	0.123245	7.55456	4.2e-14	7.32e-13
641535763	17790		4-alpha-glucanotransferase	Other categories	Other	11284.7	0.26742	0.105531	2.53405	0.0112751	0.0252011
641535767	17830		hypothetical protein	Hypothetical		132.428	-0.719195	0.179563	-4.00526	6.19e-05	0.000252573
641535768	17840		hypothetical protein	Hypothetical		875.79	-0.73392	0.108397	-6.77068	1.28e-11	1.55e-10
641535773	17890		hypothetical protein	Hypothetical		149.072	-0.458299	0.165794	-2.76428	0.00570492	0.0139364
641535779	17950		hypothetical protein	Unknown		28.7713	-1.0154	0.326212	-3.11268	0.00185395	0.00527861
641535782	17980	psbD2	photosystem II reaction center D2 protein	Photosynthesis and respiration	Photosystem II	35233.1	1.12725	0.0957182	11.7768	5.14e-32	4.33e-30
641535783	17990		hypothetical protein	Unknown		1300.38	-0.650433	0.118352	-5.49577	3.89e-08	2.91e-07
641535788	18040		hypothetical protein	Hypothetical		29.0761	-0.754725	0.315725	-2.39045	0.0168277	0.0355147
641535795	18110	polA	DNA polymerase I	DNA replication, restriction, modification, recombination, and repair		1615.44	0.310261	0.0950644	3.26369	0.00109971	0.00329754
641535800	18160		Mo-dependent nitrogenase-like	Other categories	Other	4170.94	0.933924	0.146103	6.39225	1.63e-10	1.73e-09
641535801	18170		high affinity sulfate transporter	Other categories	Other	2347.07	0.600576	0.110626	5.42889	5.67e-08	4.14e-07
641535802	18180		hypothetical protein	Hypothetical		237.404	-0.447335	0.167684	-2.66772	0.00763677	0.0178523
641535805	18210		hypothetical protein	Hypothetical		163.637	-0.389127	0.154482	-2.51891	0.0117719	0.0261977
641535806	18220		hypothetical protein	Hypothetical		611.578	0.366151	0.130191	2.81243	0.00491694	0.0122508
641535807	18230		hypothetical protein	Hypothetical		5084.2	0.587551	0.104981	5.59675	2.18e-08	1.7e-07
641535809	18250		aldo/keto reductase	Other categories	Other	1410.54	-0.327839	0.089077	-3.6804	0.000232871	0.000817724
641535814	18300	pstA	phosphate transport system permease protein	Transport and binding proteins		1822.23	0.328176	0.0865183	3.79313	0.000148758	0.000549484
641535818	18340	pstB2	phosphate transport ATP-binding protein	Transport and binding proteins		375.623	0.546396	0.186347	2.93214	0.00336635	0.00884122
641535819	18350	pstB	phosphate transport ATP-binding protein	Transport and binding proteins		484.073	0.575394	0.133899	4.29723	1.73e-05	7.82e-05
641535820	18360	pstA	phosphate transport system permease protein	Transport and binding proteins		802.249	0.795521	0.117577	6.76594	1.32e-11	1.59e-10
641535821	18370	pstC	phosphate transport system permease protein PstC homolog	Transport and binding proteins		2276.57	0.808984	0.116399	6.95012	3.65e-12	4.77e-11
641535827	18430		probable ATP-dependent protease	Translation	Degradation of proteins, peptides, and glycopeptides	3107.83	0.751356	0.138042	5.44295	5.24e-08	3.85e-07
641535828	18440		transcriptional regulator	Regulatory functions		2746.68	-0.237875	0.102386	-2.32331	0.0201626	0.0415316
641535831	18470		hypothetical protein	Hypothetical		227.591	0.481586	0.149421	3.223	0.00126854	0.00375465
641535832	18480		hypothetical protein	Hypothetical		1023.12	-0.336227	0.0914718	-3.67575	0.000237156	0.000829944
641535833	18490		hypothetical protein	Hypothetical		1041.31	-0.868002	0.118372	-7.33286	2.25e-13	3.61e-12
641535836	18520		hypothetical protein	Hypothetical		2102.98	0.570048	0.0998625	5.70833	1.14e-08	9.3e-08
641535837	18530		IMP dehydrogenase	Other categories	Other	5448.93	0.68626	0.114778	5.97902	2.24e-09	2.06e-08
641535838	18540		hypothetical protein	Hypothetical		602.038	0.244783	0.101453	2.41278	0.0158313	0.0337049
641535844	18600		hypothetical protein	Hypothetical		300.787	0.355305	0.150788	2.35633	0.0184566	0.0384219
641535845	18610		acetyltransferase	Other categories	Other	753.403	0.580094	0.108851	5.32926	9.86e-08	6.98e-07
641535848	18640	lytB	amidase enhancer	Other categories	Other	4268.32	-0.484312	0.147286	-3.28824	0.00100817	0.00305189
641535849	18650	trkA	Trk system potassium uptake protein	Other categories	Other	1157.03	0.26271	0.0941517	2.79028	0.00526617	0.0129798
641535850	18660		Trk system potassium uptake protein	Transport and binding proteins		659.843	-0.281218	0.11379	-2.47139	0.0134589	0.0293506
641535853	18690		probable tRNA/rRNA methyltransferase	Translation	Aminoacyl tRNA synthetases and tRNA modification	314.495	-0.365575	0.135964	-2.68877	0.00717161	0.0169376
641535859	18750		regulatory protein CII	Other categories	Other	1569.07	0.373502	0.0818249	4.56465	5e-06	2.55e-05
641535862	18780		hypothetical protein	Hypothetical		2080.76	0.359503	0.118	3.04663	0.00231425	0.00637422
641535863	18790	trpE	anthranilate synthase component I	Amino acid biosynthesis	Aromatic amino acid family	1355.17	0.417492	0.0848885	4.91812	8.74e-07	5.21e-06
641535865	18810		hypothetical protein	Hypothetical		312.62	0.415751	0.134496	3.09118	0.00199362	0.0055995
641535866	18820		hypothetical protein	Unknown		357.296	0.425495	0.133776	3.18065	0.00146947	0.00428483
641535868	18840	speB	agmatinase	Other categories	Other	3126.49	-0.376441	0.101641	-3.70364	0.000212526	0.000752687
641535872	18880	nrtB	ABC-transporter substrate-binding protein	Transport and binding proteins		449.062	0.337508	0.129984	2.59654	0.00941693	0.0215269
641535873	18890	nrtC	ABC-transporter permease protein	Transport and binding proteins		181.441	0.640227	0.165174	3.87607	0.000106157	0.000405185
641535875	18910		water-soluble carotenoid protein	Other categories	Other	65189.7	0.816242	0.105951	7.70399	1.32e-14	2.42e-13
641535876	18920		hypothetical protein	Hypothetical		5685.86	0.538698	0.139777	3.85399	0.000116206	0.000439474
641535877	18930		hypothetical protein	Hypothetical		3557.4	0.553754	0.153369	3.61059	0.000305501	0.00104432
641535883	18990		hypothetical protein	Unknown		132.494	-0.550471	0.191659	-2.87214	0.004077	0.0104678
641535892	19080		hypothetical protein	Hypothetical		667.195	-0.374347	0.117944	-3.17393	0.00150392	0.0043791
641535895	19110		hypothetical protein	Unknown		224.644	-0.828749	0.163956	-5.05472	4.31e-07	2.69e-06
641535896	19120		sugar fermentation stimulation protein	Regulatory functions		910.058	-0.24959	0.0967508	-2.57972	0.00988794	0.0224657
641535898	19140		hypothetical protein	Hypothetical		3116.68	0.604281	0.099394	6.07965	1.2e-09	1.14e-08
641535904	19200		hypothetical protein	Unknown		1289	-0.735341	0.108443	-6.78088	1.19e-11	1.45e-10
641535906	19220	petC1	cytochrome b6-f complex iron-sulfur subunit	Photosynthesis and respiration	Cytochrome b6/f complex	14332.8	1.03552	0.0831393	12.4553	1.31e-35	1.5e-33
641535907	19230	petA	apocytochrome f	Photosynthesis and respiration	Cytochrome b6/f complex	30349.1	0.967214	0.0891815	10.8455	2.1e-27	1.22e-25
641535909	19250		hypothetical protein	Hypothetical		685.64	-0.261418	0.100541	-2.60011	0.00931952	0.0213552
641535911	19270	glnA	glutamate--ammonia ligase	Amino acid biosynthesis	Glutamate family / Nitrogen assimilation	6174.65	0.405217	0.0870979	4.65243	3.28e-06	1.73e-05
641535914	19300	aroH	chorismate mutase	Amino acid biosynthesis	Aromatic amino acid family	3507.49	-0.341979	0.0907893	-3.76673	0.000165398	0.000602324
641535917	19330		peptidase M48	Other categories	Other	287.396	0.548335	0.160112	3.4247	0.000615476	0.00195493
641535918	19340		transposase	Other categories	Transposon-related functions	1494.03	-0.711029	0.122281	-5.81473	6.07e-09	5.17e-08
641535919	19350		hypothetical protein	Unknown		174.754	0.823972	0.197714	4.16751	3.08e-05	0.000133748
641535920	19360		hypothetical protein	Hypothetical		679.355	0.507352	0.168473	3.01148	0.00259977	0.00705702
641535921	19370		transcriptional regulator	Regulatory functions		4291.44	-0.371719	0.117741	-3.15708	0.0015936	0.00461092
641535923	19390		transcriptional regulator	Regulatory functions		184.009	-0.785921	0.185712	-4.23194	2.32e-05	0.000103008
641535924	19400		hypothetical protein	Hypothetical		122.099	-0.761381	0.203569	-3.74015	0.000183907	0.00066213
641535925	19410		hypothetical protein	Hypothetical		353.259	-0.360177	0.122995	-2.92838	0.00340738	0.00894329
641535944	19600	rpl25	50S ribosomal protein L25	Translation	Ribosomal proteins: synthesis and modification	11117.4	0.625407	0.0799106	7.82634	5.02e-15	9.68e-14
641535945	19610	purA	adenylosuccinate synthetase	Purines, pyrimidines, nucleosides, and nucleotides	Purine ribonucleotide biosynthesis	36094.9	0.548216	0.078175	7.01267	2.34e-12	3.09e-11
641535947	19630	yjgP	permease	Other categories	Other	535.319	-0.636775	0.16177	-3.93631	8.27e-05	0.000326697
641535949	19650		hypothetical protein	Hypothetical		2274.17	-0.263249	0.0736333	-3.57513	0.000350054	0.0011829
641535951	19670		hypothetical protein	Hypothetical		145.335	-0.407709	0.176947	-2.30413	0.0212151	0.0433979
641535952	19680	dnaJ	heat shock protein 40	Cellular processes	Chaperones	2973.6	0.40414	0.108757	3.71601	0.000202395	0.00072239
641535953	19690		hypothetical protein	Unknown		42.7583	-2.92544	0.357121	-8.19172	2.58e-16	5.56e-15
641535955	19710		hypothetical protein	Hypothetical		4991.01	-0.45323	0.0768073	-5.90087	3.62e-09	3.22e-08
641535956	19720		hypothetical protein	Unknown		177.722	-1.0171	0.16628	-6.11679	9.55e-10	9.08e-09
641535958	19740		two-component sensor histidine kinase	Regulatory functions		639.677	-0.572377	0.19859	-2.8822	0.00394908	0.0101901
641535959	19750		two-component response regulator	Regulatory functions		1187.29	0.394489	0.111255	3.54583	0.000391383	0.0013023
641535961	19770		hypothetical protein	Hypothetical		2592.55	0.454613	0.0945324	4.80906	1.52e-06	8.64e-06
641535962	19780		hypothetical protein	Hypothetical		1658.8	0.635564	0.118129	5.38024	7.44e-08	5.37e-07
641535971	19870	argH	L-argininosuccinate lyase	Other categories	Other	8292.03	0.304107	0.0673544	4.51503	6.33e-06	3.15e-05
641535972	19880		mutator MutT homolog	DNA replication, restriction, modification, recombination, and repair		582.542	0.248515	0.106149	2.34119	0.0192224	0.0398751
641535978	19940		hypothetical protein	Unknown		134.795	-0.466527	0.191517	-2.43596	0.0148524	0.0319505
641535979	19950		heat shock protein DnaJ-like	Cellular processes	Chaperones	2464.22	0.649967	0.137134	4.73965	2.14e-06	1.18e-05
641535985	20010		bicarbonate transport system ATP-binding protein	Transport and binding proteins		699.165	-0.349939	0.107533	-3.25426	0.00113689	0.00339178
641535988	20040		hypothetical protein	Hypothetical		549.098	-0.359805	0.109726	-3.27911	0.00104135	0.00313621
641535990	20060		hypothetical protein	Hypothetical		1402.04	-0.454457	0.121482	-3.74095	0.000183329	0.000660625
641536003	20180		glycogen phosphorylase	Central intermediary metabolism	Polysaccharides and glycoproteins	11268.1	0.870949	0.0844016	10.3191	5.78e-25	3.1e-23
641536008	20230		hypothetical protein	Hypothetical		790.123	-0.975605	0.141205	-6.90912	4.88e-12	6.21e-11
641536009	20240		FdxN element excision controlling factor protein	Other categories	Other	330.235	-0.914532	0.165903	-5.51245	3.54e-08	2.65e-07
641536011	20260		hypothetical protein	Unknown		60.6462	-0.537468	0.235057	-2.28654	0.0222228	0.0452126
641536013	20280		hypothetical protein	Unknown		259.403	-0.441863	0.131187	-3.36819	0.000756638	0.00235556
641536016	20310		hypothetical protein	Hypothetical		603.812	-0.917756	0.135725	-6.7619	1.36e-11	1.63e-10
641536017	20320		serine/threonine kinase	Regulatory functions		1152.6	-0.354269	0.0887054	-3.99376	6.5e-05	0.000264098
641536021	20360		hypothetical protein	Hypothetical		159.323	0.432308	0.17753	2.43512	0.0148868	0.0320079
641536022	20370		hypothetical protein	Hypothetical		439.84	0.358943	0.131785	2.72369	0.00645564	0.0155041
641536034	20490		ABC-transporter ATP-binding protein	Transport and binding proteins		1444.02	-0.281541	0.0971477	-2.89807	0.00375462	0.0097862
641536035	20500		ABC-transporter ATP-binding protein	Transport and binding proteins		2160.13	-0.703005	0.101602	-6.91917	4.54e-12	5.8e-11
641536037	20520		alpha/beta fold family hydrolase	Other categories	Other	1220.87	-0.679344	0.117331	-5.78999	7.04e-09	5.89e-08
641536039	20540		hypothetical protein	Hypothetical		285.396	-0.764219	0.135333	-5.64695	1.63e-08	1.3e-07
641536043	20580		hypothetical protein	Hypothetical		180.872	-0.567834	0.202871	-2.799	0.00512613	0.0127335
641536049	20640		hypothetical protein	Hypothetical		72.0445	-0.745328	0.233462	-3.1925	0.00141045	0.00413025
641536062	20770		ABC-transporter ATP-binding protein	Transport and binding proteins		1898.52	0.334946	0.123058	2.72186	0.00649156	0.0155813
641536063	20780		zinc ABC-transporter zinc-binding protein component	Other categories	Other	11153.8	0.360975	0.0947513	3.80971	0.000139129	0.000516693
641536065	20800		transcription-repair coupling factor	DNA replication, restriction, modification, recombination, and repair		3727.09	-1.21914	0.129524	-9.41243	4.85e-21	1.63e-19
641536067	20810		glycosyl transferase group 1	Cell envelope	Surface polysaccharides, lipopolysaccharides and antigens	323.413	-0.333673	0.134197	-2.48644	0.0129027	0.0283626
641536068	20820		hypothetical protein	Hypothetical		685.655	0.259573	0.111008	2.33832	0.0193706	0.0401019
641536070	20840		processing protease	Other categories	Other	1367.05	-0.415427	0.0914187	-4.54423	5.51e-06	2.79e-05
641536080	20930		transposase	Other categories	Transposon-related functions	79.694	0.668959	0.236196	2.83222	0.00462261	0.0116227
641536087	21000		glycosyl transferase family 2	Other categories	Other	932.622	-0.704892	0.154929	-4.54978	5.37e-06	2.73e-05
641536088	21010		transposase	Other categories	Transposon-related functions	508.162	-0.331656	0.115879	-2.86208	0.00420868	0.0107125
641536089	21020		hypothetical protein	Hypothetical		597.931	-1.09572	0.155716	-7.03668	1.97e-12	2.65e-11
641536105	21140		AMP-dependent synthetase and ligase	Other categories	Other	192.003	-1.09177	0.173867	-6.2793	3.4e-10	3.45e-09
641536107	21160		AMP-dependent synthetase and ligase	Other categories	Other	348.663	-1.19222	0.132259	-9.01425	1.98e-19	5.8e-18
641536109	21180		glycine amidinotransferase	Other categories	Other	390.779	0.34434	0.133407	2.58113	0.00984778	0.0223991
641536117	21250		hypothetical protein	Hypothetical		4817.75	-0.696215	0.0712821	-9.76704	1.56e-22	5.96e-21
641536118	21260		penicillin-binding protein	Other categories	Other	4102.29	-0.190433	0.0712362	-2.67326	0.00751172	0.0176099
641536122	21300		hypothetical protein	Hypothetical		526.346	0.302778	0.113347	2.67125	0.00755686	0.0177056
641536130	21380	metH	5-methyltetrahydrofolate--homocysteine methyltransferase	Amino acid biosynthesis	Aspartate family	6085.99	0.500689	0.0779061	6.42683	1.3e-10	1.41e-09
641536137	21450		hypothetical protein	Hypothetical		1031.38	-0.702058	0.0951696	-7.37691	1.62e-13	2.66e-12
641536139	21470		hypothetical protein	Unknown		27.5656	-0.956758	0.314599	-3.0412	0.0023564	0.00647734
641536143	21510	aroK	shikimate kinase	Amino acid biosynthesis	Aromatic amino acid family	516.859	-1.00035	0.172412	-5.80209	6.55e-09	5.53e-08
641536144	21520		hypothetical protein	Hypothetical		156.83	-0.657713	0.214835	-3.06148	0.00220247	0.00609745
641536145	21530	hemN	coproporphyrinogen III oxidase, anaerobic	Biosynthesis of cofactors, prosthetic groups, and carriers	Cobalamin, heme, phycobilin and porphyrin	917.179	-0.548712	0.119298	-4.59951	4.23e-06	2.2e-05
641536151	21590	ycf81	hypothetical protein	Hypothetical		9640.56	0.250526	0.0809233	3.09585	0.00196249	0.0055309
641536152	21600		hypothetical protein	Hypothetical		12214.7	0.441849	0.113005	3.90999	9.23e-05	0.000359619
641536153	21610		glucose inhibited division protein	Cellular processes	Cell division	4300.2	0.528258	0.0917364	5.75843	8.49e-09	7.03e-08
641536154	21620		hypothetical protein	Hypothetical		361.079	0.536936	0.131608	4.07981	4.51e-05	0.000188224
641536157	21650	proB	glutamate 5-kinase	Other categories	Other	1094.23	-0.316255	0.113116	-2.79585	0.00517627	0.0127942
641536158	21660	recJ	single-strand-DNA-specific exonuclease	Other categories	Other	1003.2	-0.388104	0.0998691	-3.88612	0.000101859	0.000391313
641536159	21670		hypothetical protein	Hypothetical		1739.67	0.560196	0.113632	4.9299	8.23e-07	4.93e-06
641536160	21680		hypothetical protein	Hypothetical		1672.1	0.289334	0.117924	2.45357	0.0141447	0.0306356
641536161	21690		two-component hybrid histidine kinase	Regulatory functions		1506.11	-0.412054	0.100111	-4.11599	3.86e-05	0.000163651
641536163	21710		hypothetical protein	Hypothetical		209.967	-0.45498	0.170541	-2.66786	0.00763365	0.0178523
641536164	21720		putative cystein protease	Other categories	Other	1813.13	-0.195244	0.0813328	-2.40056	0.0163701	0.0347015
641536166	21740	murG	UDP-N-acetylglucosamine--N-acetylmuramyl- (pentapeptide) pyrophosphoryl-undecaprenol N-acetylglucosamine transferase	Cell envelope	Murein sacculus and peptidoglycan	1465.3	-0.713943	0.150895	-4.7314	2.23e-06	1.22e-05
641536169	21770		processing protease	Translation	Degradation of proteins, peptides, and glycopeptides	3623.16	0.332485	0.0785125	4.23481	2.29e-05	0.000101815
641536179	21870	ndbA	type 2 NADH dehydrogenase	Other categories	Other	2021.61	-0.450732	0.11027	-4.08752	4.36e-05	0.000182638
641536182	21900	upp	uracil phosphoribosyltransferase	Purines, pyrimidines, nucleosides, and nucleotides	Interconversions and salvage of nucleosides and nucleotides	990.015	0.255624	0.10164	2.51501	0.011903	0.0264469
641536188	21960		ABC-2 type transport system permease protein	Transport and binding proteins		2534.25	0.867267	0.13484	6.43182	1.26e-10	1.37e-09
641536189	21970		transposase	Other categories	Transposon-related functions	2748.16	0.280513	0.0787772	3.56084	0.000369671	0.00123904
641536190	21980		hypothetical protein	Hypothetical		334.053	0.536074	0.127777	4.19539	2.72e-05	0.000119311
641536194	22020	chlG	chlorophyll a synthase	Biosynthesis of cofactors, prosthetic groups, and carriers	Cobalamin, heme, phycobilin and porphyrin	3557.94	0.294965	0.074003	3.98585	6.72e-05	0.000272228
641536195	22030		hypothetical protein	Hypothetical		8720.9	0.839573	0.147238	5.70216	1.18e-08	9.61e-08
641536196	22040		CAB/ELIP/HLIP-related protein	Other categories	Other	815.903	0.298653	0.111977	2.66709	0.00765116	0.0178758
641536200	22080		hypothetical protein	Unknown		38.1473	0.829766	0.281317	2.94958	0.0031821	0.00841624
641536201	22090		hypothetical protein	Hypothetical		132.804	-0.645983	0.202336	-3.19262	0.00140989	0.00413025
641536202	22100		hypothetical protein	Hypothetical		86.1568	-0.577709	0.215271	-2.68364	0.0072825	0.0171799
641536203	22110		hypothetical protein	Hypothetical		125.71	-0.541403	0.192897	-2.80669	0.00500528	0.0124483
641536204	22120		hypothetical protein	Hypothetical		189.395	-0.627634	0.16799	-3.73614	0.000186866	0.000671027
641536205	22130		hypothetical protein	Hypothetical		523.147	-0.567419	0.143404	-3.95678	7.6e-05	0.000303223
641536207	22150	radA	DNA repair protein	DNA replication, restriction, modification, recombination, and repair		1396.85	-0.447409	0.0866682	-5.16232	2.44e-07	1.6e-06
641536217	22250		transposase	Other categories	Transposon-related functions	508.162	-0.331656	0.115879	-2.86208	0.00420868	0.0107125
641536225	22330		hypothetical protein	Hypothetical		283.016	0.711734	0.166304	4.27972	1.87e-05	8.42e-05
641536226	22340		fructokinase	Other categories	Other	22.7913	1.76513	0.368048	4.79593	1.62e-06	9.16e-06
641536230	22380		hypothetical protein	Unknown		198.012	-0.83941	0.154345	-5.43852	5.37e-08	3.94e-07
641536231	22390		hypothetical protein	Unknown		1367.61	-0.925556	0.12103	-7.64734	2.05e-14	3.68e-13
641536241	22490		hypothetical protein	Hypothetical		933.411	0.376109	0.161897	2.32313	0.0201719	0.0415316
641536244	22520		hypothetical protein	Hypothetical		279.395	1.15695	0.133835	8.6446	5.4e-18	1.38e-16
641536245	22530		hypothetical protein	Hypothetical		242.877	1.33142	0.162407	8.19806	2.44e-16	5.31e-15
641536247	22550		molybdopterin binding oxidoreductase	Other categories	Other	796.65	1.17313	0.111541	10.5175	7.17e-26	4e-24
641536249	22570		cytochrome P450	Other categories	Other	1461.33	1.2618	0.156865	8.04383	8.71e-16	1.82e-14
641536261	22690		hypothetical protein	Hypothetical		106.77	-0.575561	0.191643	-3.00329	0.00267078	0.00723547
641536262	22700		hypothetical protein	Hypothetical		82.6433	-0.523589	0.222204	-2.35634	0.0184558	0.0384219
641536267	22750		hypothetical protein	Unknown		461.417	-0.548294	0.136001	-4.03155	5.54e-05	0.000228618
641536268	22760		hypothetical protein	Unknown		150.889	-0.796929	0.209217	-3.8091	0.000139476	0.000517517
641536269	22770		hypothetical protein	Hypothetical		3706.02	1.55974	0.160085	9.74315	1.97e-22	7.4e-21
641536271	22790		hypothetical protein	Unknown		7045.2	1.95947	0.201969	9.70186	2.96e-22	1.06e-20
641536272	22800		serine/threonine kinase	Regulatory functions		3758.19	0.911111	0.189165	4.81648	1.46e-06	8.38e-06
641536275	22830		hypothetical protein	Hypothetical		857.565	-0.49035	0.178069	-2.7537	0.0058925	0.0143352
641536276	22840		transposase	Other categories	Transposon-related functions	15705.1	-0.790945	0.166744	-4.74347	2.1e-06	1.16e-05
641536277	22850	hemB	5-aminolevulinate dehydratase	Biosynthesis of cofactors, prosthetic groups, and carriers	Cobalamin, heme, phycobilin and porphyrin	1817.16	0.498708	0.207804	2.39989	0.0164	0.0347363
641536278	22860	folE	GTP cyclohydrolase I	Biosynthesis of cofactors, prosthetic groups, and carriers	Folic acid	14639.6	0.699384	0.109716	6.37452	1.84e-10	1.92e-09
641536281	22890	dnaA	chromosomal replication initiator protein	DNA replication, restriction, modification, recombination, and repair		407.641	-0.408751	0.122481	-3.33726	0.000846077	0.00261101
641536285	22930	ctaCI	cytochrome c oxidase subunit II	Photosynthesis and respiration	Respiratory terminal oxidases	2379.09	0.841556	0.130825	6.43268	1.25e-10	1.36e-09
641536286	22940	ctaDI	cytochrome c oxidase subunit I	Photosynthesis and respiration	Respiratory terminal oxidases	3615.16	0.800752	0.0950248	8.42677	3.55e-17	8.47e-16
641536287	22950	ctaEI	cytochrome c oxidase subunit III	Photosynthesis and respiration	Respiratory terminal oxidases	2318.25	0.365508	0.0945515	3.8657	0.000110772	0.000421629
641536290	22980		hypothetical protein	Unknown		547.878	-0.448817	0.145098	-3.09319	0.0019802	0.00556561
641536291	22990		hypothetical protein	Hypothetical		1199.03	-0.461185	0.112489	-4.09982	4.13e-05	0.000173727
641536297	23050		ribosomal large subunit pseudouridine synthase D	Other categories	Other	225.451	-0.796322	0.164474	-4.84164	1.29e-06	7.45e-06
641536300	23080		ABC-transporter ATP-binding protein	Transport and binding proteins		1117.34	0.621415	0.133478	4.65556	3.23e-06	1.71e-05
641536301	23090	sufB	Fe-S cluster assembly protein	Transport and binding proteins		4501.88	0.588801	0.0821104	7.17084	7.45e-13	1.08e-11
641536303	23110		transposase	Other categories	Transposon-related functions	7443.46	-0.763181	0.165198	-4.61979	3.84e-06	2.02e-05
641536307	23150		phosphoribosylamine--glycine ligase	Purines, pyrimidines, nucleosides, and nucleotides	Purine ribonucleotide biosynthesis	4372.69	0.826314	0.140874	5.86563	4.47e-09	3.89e-08
641536309	23170		transposase	Other categories	Transposon-related functions	1372.89	-0.559256	0.107771	-5.18929	2.11e-07	1.41e-06
641536311	23190		hypothetical protein	Hypothetical		569.419	-0.444042	0.141955	-3.12805	0.00175968	0.00503498
641536314	23220		probable restriction enzyme	Other categories	Other	585.974	-0.343112	0.143691	-2.38785	0.0169473	0.0357488
641536317	23250		lactoylglutathione lyase	Other categories	Other	3044.54	0.469216	0.118718	3.95235	7.74e-05	0.000308509
641536325	23330	trpG	anthranilate synthase component II	Amino acid biosynthesis	Aromatic amino acid family	2451.98	-0.300583	0.0728312	-4.12711	3.67e-05	0.000156738
641536327	23350		cell envelope-related transcriptional attenuator	Other categories	Other	5350.88	-0.752106	0.115013	-6.53932	6.18e-11	6.99e-10
641536329	23370		multidrug efflux transporter	Transport and binding proteins		1450.2	-0.494605	0.110359	-4.48179	7.4e-06	3.65e-05
641536331	23390		hypothetical protein	Unknown		259.403	-0.441863	0.131187	-3.36819	0.000756638	0.00235556
641536332	23400		hypothetical protein	Unknown		99.5795	-0.465414	0.194097	-2.39785	0.0164918	0.0349128
641536337	23450		hypothetical protein	Unknown		348.381	-0.525127	0.128905	-4.07375	4.63e-05	0.000192806
641536340	23480	mutS	DNA mismatch repair protein	Other categories	Other	3073.72	-0.372357	0.0883626	-4.21397	2.51e-05	0.00011049
641536341	23490	psb27	photosystem II 11 kDa protein	Photosynthesis and respiration	Photosystem II	4914.06	0.240499	0.0902677	2.66429	0.00771508	0.0180048
641536342	23500		two-component sensor histidine kinase	Regulatory functions		491.059	-0.490845	0.121613	-4.03611	5.43e-05	0.000224902
641536349	23570		3-beta hydroxysteroid dehydrogenase/isomerase	Other categories	Other	1938.84	0.243506	0.0970924	2.50798	0.0121424	0.0269207
641536350	23580		hypothetical protein	Hypothetical		1162.72	-0.576421	0.146004	-3.94797	7.88e-05	0.000313295
641536351	23590		GTP-binding protein TypA/BipA homolog	Translation	Protein modification and translation factors	17424.2	0.377482	0.0924167	4.08456	4.42e-05	0.000184793
641536352	23600		ribose-phosphate pyrophosphokinase	Purines, pyrimidines, nucleosides, and nucleotides	Purine ribonucleotide biosynthesis	24939.8	0.454382	0.0938968	4.83916	1.3e-06	7.53e-06
641536357	23650		leader peptidase I	Cellular processes	Protein and peptide secretion	2739.51	-0.212051	0.0737001	-2.87721	0.00401207	0.0103203
641536359	23670		hypothetical protein	Hypothetical		138.904	-0.464728	0.18367	-2.53023	0.0113987	0.0254497
641536363	23710		hypothetical protein	Hypothetical		512.827	0.498125	0.120239	4.14279	3.43e-05	0.000147617
641536364	23720		hypothetical protein	Hypothetical		180.365	0.560729	0.150973	3.71409	0.000203938	0.000726638
641536365	23730		hypothetical protein	Hypothetical		220.61	0.635977	0.157782	4.03074	5.56e-05	0.000229183
641536366	23740		hypothetical protein	Hypothetical		372.63	0.559635	0.129862	4.30946	1.64e-05	7.43e-05
641536367	23750	ndhD5c	NADH dehydrogenase subunit 4	Photosynthesis and respiration	NADH dehydrogenase	962.745	0.376445	0.0914118	4.11812	3.82e-05	0.000162475
641536368	23760		hypothetical protein	Hypothetical		422.426	-0.772212	0.12242	-6.30787	2.83e-10	2.89e-09
641536369	23770	ndhD5b	NADH dehydrogenase subunit 4	Photosynthesis and respiration	NADH dehydrogenase	1637.14	0.356561	0.0911877	3.91019	9.22e-05	0.000359619
641536370	23780		putative multicomponent Na+:H+ antiporter subunit C	Other categories	Other	422.426	-0.772212	0.12242	-6.30787	2.83e-10	2.89e-09
641536371	23790	ndhD5a	NADH dehydrogenase subunit 4	Photosynthesis and respiration	NADH dehydrogenase	100.821	0.583445	0.192057	3.03788	0.00238249	0.00654035
641536378	23860	fbp	fructose-1,6-bisphosphatase	Energy metabolism	Glycolysis	1544.01	0.643021	0.137584	4.67366	2.96e-06	1.58e-05
641536380	23880	zam	protein conferring resistance to acetazolamide Zam	Other categories	Drug and analog sensitivity	6157.36	0.688293	0.0824419	8.34883	6.89e-17	1.56e-15
641536382	23900		hypothetical protein	Hypothetical		1089.91	0.622675	0.10633	5.85603	4.74e-09	4.11e-08
641536383	23910		hypothetical protein	Hypothetical		20095.3	0.350037	0.111614	3.13613	0.00171193	0.00490857
641536384	23920		hypothetical protein	Biosynthesis of cofactors, prosthetic groups, and carriers	Pyridoxine	13763.4	0.273694	0.0945715	2.89404	0.00380314	0.00987442
641536385	23930		hypothetical protein	Hypothetical		1126.62	0.320331	0.0962099	3.3295	0.000870026	0.0026789
641536387	23950		hypothetical protein	Hypothetical		2026.56	0.557306	0.124423	4.47914	7.49e-06	3.69e-05
641536395	24030		putative O-antigen polymerase	Other categories	Other	861.41	0.350127	0.0995297	3.51782	0.000435112	0.00142822
641536396	24040		hypothetical protein	Hypothetical		2912.01	0.329253	0.0702742	4.68526	2.8e-06	1.5e-05
641536397	24050		hypothetical protein	Hypothetical		1308.47	-0.487644	0.109214	-4.46504	8.01e-06	3.91e-05
641536398	24060		hypothetical protein	Hypothetical		1356.43	-0.471227	0.158912	-2.96533	0.00302358	0.00804647
641536399	24070		ABC-transporter ATP-binding protein	Transport and binding proteins		3047.86	-0.510792	0.0988336	-5.1682	2.36e-07	1.56e-06
641536401	24090		hypothetical protein	Hypothetical		912.296	-0.342385	0.0938144	-3.6496	0.00026265	0.000909902
641536402	24100		hypothetical protein	Hypothetical		1334.11	-0.469355	0.106325	-4.41433	1.01e-05	4.86e-05
641536403	24110		hypothetical protein	Unknown		3238.9	-0.637634	0.130135	-4.89977	9.59e-07	5.7e-06
641536406	24140	rodA	rod shape-determining protein	Other categories	Other	2411.17	0.211479	0.0904252	2.33871	0.0193502	0.0400798
641536407	24150		MRP protein homolog	Other categories	Drug and analog sensitivity	3444.78	0.428579	0.0844949	5.07225	3.93e-07	2.48e-06
641536411	24190		glutamyl-tRNA(Gln) amidotransferase subunit A	Other categories	Other	683.507	-0.546031	0.111615	-4.89208	9.98e-07	5.91e-06
641536413	24210		hydrophobic amino acid uptake ABC-transporter	Other categories	Other	3686.75	0.591469	0.093517	6.32473	2.54e-10	2.62e-09
641536414	24220		UDP-N-acetyl-D-mannosaminuronic acid transferase	Cell envelope	Surface polysaccharides, lipopolysaccharides and antigens	1219.52	0.46272	0.0887779	5.21211	1.87e-07	1.26e-06
641536416	24240		septum formation protein	Other categories	Other	355.047	0.432256	0.129489	3.33816	0.00084335	0.00260454
641536417	24250		hypothetical protein	Hypothetical		271.936	0.510046	0.149615	3.40905	0.000651898	0.00205323
641536418	24260	psbP	photosystem II oxygen-evolving complex 23K protein	Photosynthesis and respiration	Photosystem II	1231.92	0.519556	0.0912116	5.69617	1.23e-08	9.91e-08
641536419	24270		periplasmic protein	Other categories	Other	3890.48	0.30617	0.0672441	4.55312	5.29e-06	2.69e-05
641536421	24290		putative adenine-specific DNA-methyltransferase	Other categories	Other	1990.24	0.41922	0.11467	3.65589	0.000256294	0.000890126
641536423	24310	trpS	tryptophanyl-tRNA synthetase	Translation	Aminoacyl tRNA synthetases and tRNA modification	3382.31	0.242939	0.0810544	2.99723	0.00272446	0.00735195
641536424	24320		glycosyl transferase family 39	Other categories	Other	136.576	-0.448747	0.191734	-2.34047	0.0192595	0.039912
641536428	24360		hypothetical protein	Hypothetical		404.866	0.561483	0.181447	3.09447	0.00197167	0.00555298
641536432	24400		hypothetical protein	Hypothetical		3716.01	0.236215	0.0858662	2.75097	0.00594199	0.01443
641536433	24410	argB	N-acetylglutamate kinase	Amino acid biosynthesis	Glutamate family / Nitrogen assimilation	1595.78	0.635452	0.0853083	7.44889	9.41e-14	1.6e-12
641536434	24420		N-acyl-L-amino acid amidohydrolase	Amino acid biosynthesis	Glutamate family / Nitrogen assimilation	2211.19	0.645373	0.0862377	7.48366	7.23e-14	1.24e-12
641536436	24440		hypothetical protein	Unknown		90669.7	0.768687	0.0672174	11.4358	2.77e-30	2.2e-28
641536437	24450	cpcB1	phycocyanin beta subunit	Photosynthesis and respiration	Phycobilisome	346898	0.691876	0.0797117	8.67972	3.97e-18	1.03e-16
641536438	24460	cpcA1	phycocyanin alpha subunit	Photosynthesis and respiration	Phycobilisome	411204	0.78806	0.0793047	9.93711	2.87e-23	1.25e-21
641536440	24480	cpcC1	phycobilisome rod linker polypeptide	Photosynthesis and respiration	Phycobilisome	64221.7	0.863088	0.0725717	11.8929	1.29e-32	1.16e-30
641536443	24510	ddl	D-alanine--D-alanine ligase	Other categories	Other	2351	-0.428963	0.135427	-3.16748	0.00153766	0.00447103
641536446	24540		hypothetical protein	Unknown		385.438	-0.381059	0.113489	-3.35768	0.000785989	0.00243651
641536452	24600		peptidase, S9C (acylaminoacyl-peptidase) family protein	Other categories	Other	702.023	-0.253425	0.106009	-2.3906	0.0168211	0.0355147
641536454	24610		2-octaprenyl-6-methoxyphenol hydroxylase	Biosynthesis of cofactors, prosthetic groups, and carriers	Menaquinone and ubiquinone	1552.75	0.62775	0.135989	4.6162	3.91e-06	2.05e-05
641536482	24890		hypothetical protein	Unknown		25.0678	-0.867812	0.330562	-2.62526	0.00865828	0.0199799
641536484	24900		putative peptidase	Cell envelope	Membranes, lipoproteins, and porins	11249.2	-0.988853	0.171778	-5.75656	8.58e-09	7.1e-08
641536495	25010		pleiotropic regulatory protein homolog	Other categories	Other	1999.79	-0.222694	0.0900982	-2.47168	0.0134479	0.0293422
641536497	25030		NAD(P)-dependent glyceraldehyde-3-phosphate dehydrogenase	Photosynthesis and respiration	CO2 fixation	68710.1	0.404983	0.101042	4.00806	6.12e-05	0.000250122
641536499	25050		hypothetical protein	Unknown		1011.28	-0.661158	0.119244	-5.54457	2.95e-08	2.24e-07
641536506	25120		hypothetical protein	Unknown		1934.51	-1.7379	0.190725	-9.11206	8.08e-20	2.47e-18
641536507	25130		extracellular solute-binding protein	Transport and binding proteins		1985.85	0.235632	0.0962553	2.44799	0.0143656	0.0310328
641536511	25170	ccs1	c-type cytochrome biogenesis protein Ccs1	Other categories	Other	1648.55	0.556457	0.0964772	5.76776	8.03e-09	6.68e-08
641536512	25180		formamidopyrimidine-DNA glycosylase	DNA replication, restriction, modification, recombination, and repair		374.125	-0.317294	0.127041	-2.49758	0.0125044	0.0276342
641536513	25190		hypothetical protein	Hypothetical		1149.17	0.254763	0.0915272	2.78347	0.00537812	0.0132163
641536515	25210		hypothetical protein	Hypothetical		5407.84	0.362659	0.105491	3.43783	0.000586386	0.00187118
641536517	25230		hypothetical protein	Hypothetical		457.99	-0.361676	0.118823	-3.04381	0.00233601	0.00642559
641536521	25270		hypothetical protein	Hypothetical		1277.34	0.73944	0.115422	6.40639	1.49e-10	1.6e-09
641536524	25300		putative transposase	Other categories	Transposon-related functions	2748.16	0.280513	0.0787772	3.56084	0.000369671	0.00123904
641536526	25320		cation transporter	Transport and binding proteins		1195.6	0.276417	0.108841	2.53965	0.0110963	0.0248822
641536527	25330	pdxA	pyridoxal phosphate biosynthetic protein	Biosynthesis of cofactors, prosthetic groups, and carriers	Pyridoxine	3384.21	-0.44671	0.095225	-4.6911	2.72e-06	1.47e-05
641536528	25340		succinate-semialdehyde dehydrogenase	Other categories	Other	3138.83	0.856924	0.168176	5.0954	3.48e-07	2.21e-06
641536530	25360		hypothetical protein	Hypothetical		4018.68	2.22979	0.358476	6.2202	4.97e-10	4.92e-09
641536531	25370		hypothetical protein	Hypothetical		8176.53	2.74007	0.218118	12.5623	3.4e-36	4.13e-34
641536534	25400	lysA	diaminopimelate decarboxylase	Amino acid biosynthesis	Branched chain family	6004.29	0.567448	0.117679	4.82202	1.42e-06	8.17e-06
641536537	25430	psb28	photosystem II 13 kDa protein	Photosynthesis and respiration	Photosystem II	1023.86	-0.315763	0.104768	-3.01391	0.00257902	0.00701451
641536538	25440	petM	cytochrome b6-f complex subunit	Photosynthesis and respiration	Cytochrome b6/f complex	105.185	-0.599969	0.250978	-2.39053	0.0168241	0.0355147
641536539	25450		hypothetical protein	Hypothetical		8334.65	-0.375599	0.0754639	-4.9772	6.45e-07	3.9e-06
641536540	25460		hypothetical protein	Hypothetical		1535.81	0.484903	0.0831448	5.83203	5.48e-09	4.71e-08
641536554	25600	alaS	alanyl-tRNA synthetase	Translation	Aminoacyl tRNA synthetases and tRNA modification	4735.89	0.323295	0.0900933	3.58844	0.00033266	0.00113061
641536560	25660		hypothetical protein	Hypothetical		2730.26	-0.494385	0.111051	-4.45186	8.51e-06	4.14e-05
641536563	25690	cobM	precorrin-4 C11-methyltransferase	Other categories	Other	815.927	-0.771157	0.180411	-4.27444	1.92e-05	8.6e-05
641536566	25720		deoxyribodipyrimidine photolyase-related protein	Other categories	Other	1041.67	-0.230067	0.0957409	-2.40302	0.0162603	0.0345469
641536568	25740		hypothetical protein	Hypothetical		1652.55	-0.49472	0.0875853	-5.64844	1.62e-08	1.29e-07
641536576	25820		transcription regulator ExsB homolog	Regulatory functions		1263.2	0.395868	0.123466	3.2063	0.00134454	0.00395841
641536577	25830		hypothetical protein	Hypothetical		2026.1	0.35674	0.140585	2.53754	0.0111634	0.0250096
641536579	25850		amino acid ABC-transporter permease protein	Transport and binding proteins		521.677	0.578356	0.1083	5.34033	9.28e-08	6.59e-07
641536582	25880		hypothetical protein	Unknown		140.218	-0.436064	0.178055	-2.44904	0.0143236	0.0309745
641536584	25900		hypothetical protein	Hypothetical		376.675	0.405547	0.129347	3.13533	0.00171658	0.00491849
641536589	25950		ATP-dependent Clp protease ATPase subunit	Translation	Degradation of proteins, peptides, and glycopeptides	9132.67	1.44614	0.36549	3.95671	7.6e-05	0.000303223
641536590	25960		hypothetical protein	Hypothetical		137.601	-1.17736	0.195732	-6.0152	1.8e-09	1.67e-08
641536598	26040		hypothetical protein	Hypothetical		2636.29	0.414929	0.131787	3.14847	0.00164129	0.00472573
641536600	26060		putative anti-sigma regulatory factor	Other categories	Other	441.028	-0.261945	0.115934	-2.25943	0.0238567	0.0480657
641536602	26080		serine/threonine protein kinase	Regulatory functions		341.067	-0.503258	0.1228	-4.09819	4.16e-05	0.000174777
641536603	26090	sbcD	exonuclease	DNA replication, restriction, modification, recombination, and repair		1355.38	-0.313949	0.0818899	-3.83379	0.000126185	0.000472877
641536607	26130		geranylgeranyl reductase	Other categories	Other	1342.12	-0.317864	0.114655	-2.77234	0.00556554	0.0136281
641536608	26140		hypothetical protein	Hypothetical		246.203	-0.492536	0.190494	-2.58558	0.00972153	0.0221363
641536610	26160		hypothetical protein	Hypothetical		686.612	-0.355289	0.138673	-2.56207	0.0104051	0.0234726
641536624	26300		hypothetical protein	Hypothetical		11210	0.440638	0.0955656	4.61084	4.01e-06	2.1e-05
641536627	26330		hypothetical protein	Hypothetical		44055.2	0.526758	0.177578	2.96636	0.00301352	0.00803216
641536630	26360		hypothetical protein	Hypothetical		837.721	-0.506495	0.0946367	-5.35199	8.7e-08	6.2e-07
641536634	26390		hypothetical protein	Hypothetical		123.144	0.477871	0.192752	2.4792	0.0131678	0.0288071
641536635	26400		periplasmic carboxyl-terminal protease	Translation	Degradation of proteins, peptides, and glycopeptides	20052.4	0.718829	0.113275	6.34586	2.21e-10	2.3e-09
641536649	26540		hypothetical protein	Unknown		463.04	-0.535254	0.150534	-3.55571	0.000376963	0.00125968
641536667	26720		tetratricopeptide protein	Other categories	Other	390.107	-0.551772	0.168048	-3.28342	0.00102556	0.00309092
641536668	26730		hypothetical protein	Hypothetical		380.669	-0.338899	0.135055	-2.50934	0.0120958	0.0268318
641536669	26740		hypothetical protein	Unknown		230.736	-0.558704	0.150718	-3.70696	0.000209763	0.000745131
641536670	26750		hypothetical protein	Hypothetical		511.488	-0.558791	0.129087	-4.32881	1.5e-05	6.87e-05
641536672	26770		hypothetical protein	Hypothetical		1389.55	-1.10528	0.101194	-10.9223	9.01e-28	5.72e-26
641536676	26810		hypothetical protein	Hypothetical		23090.3	-0.340001	0.136932	-2.48299	0.0130285	0.0285934
641536680	26850		amino-acid ABC-transporter permease protein	Transport and binding proteins		650.391	-0.419039	0.101821	-4.11546	3.86e-05	0.000163859
641536685	26900		transposase	Other categories	Transposon-related functions	641.111	0.935606	0.132058	7.08484	1.39e-12	1.89e-11
641536687	26920		hypothetical protein	Hypothetical		928.431	0.638744	0.144338	4.42533	9.63e-06	4.64e-05
641536688	26930		hypothetical protein	Hypothetical		411.164	0.697344	0.179633	3.88205	0.000103579	0.000397181
641536689	26940		PemK-like protein	Other categories	Other	158.87	-1.1891	0.185513	-6.40979	1.46e-10	1.57e-09
641536690	26950		transposase	Other categories	Transposon-related functions	15.8014	3.00508	0.41604	7.22306	5.08e-13	7.77e-12
641536691	26960		hypothetical protein	Hypothetical		323.176	-1.09799	0.153493	-7.15333	8.47e-13	1.21e-11
641536700	27050	glmS	L-glutamine:D-fructose-6-P amidotransferase	Central intermediary metabolism	Amino sugars	8182.16	-0.172036	0.0667627	-2.57682	0.0099714	0.0226055
641536703	27080		transposase	Other categories	Transposon-related functions	1043.88	-0.384022	0.108003	-3.55565	0.000377049	0.00125968
641536704	27090		hypothetical protein	Hypothetical		749.753	-0.444339	0.124131	-3.57959	0.000344135	0.00116391
641536706	27110		transposase	Other categories	Transposon-related functions	421.168	-0.623346	0.196252	-3.17626	0.00149189	0.00434713
641536709	27140		hypothetical protein	Unknown		16.8047	-1.15128	0.387148	-2.97374	0.00294195	0.0078719
641536712	27160	glk	glucokinase	Energy metabolism	Glycolysis	1711.79	-0.321472	0.130393	-2.46541	0.0136855	0.0297597
641536718	27220		transposase	Other categories	Transposon-related functions	162.152	-0.424728	0.156055	-2.72164	0.00649579	0.0155823
641536728	27310		hypothetical protein	Hypothetical		925.725	-0.949219	0.148199	-6.40502	1.5e-10	1.61e-09
641536735	27380		hypothetical protein	Unknown		16.8047	-1.15128	0.387148	-2.97374	0.00294195	0.0078719
641536741	27440	trmD	tRNA (guanine-N1)-methyltransferase	Translation	Aminoacyl tRNA synthetases and tRNA modification	2356.71	-0.527192	0.0759573	-6.94064	3.9e-12	5.08e-11
641536742	27450	cphB	cyanophycinase	Other categories	Adaptations and atypical conditions	5184.23	-0.245008	0.090968	-2.69334	0.00707404	0.0167552
641536743	27460	cphA	cyanophycin synthetase	Other categories	Other	12040.2	-0.33154	0.115725	-2.8649	0.00417135	0.0106642
641536745	27480		hypothetical protein	Unknown		11.3073	-1.00727	0.416454	-2.4187	0.0155763	0.0332993
641536746	27490		transposase	Other categories	Transposon-related functions	195.891	-0.40199	0.148732	-2.70277	0.00687644	0.0163528
641536748	27510		putative sugar kinase	Other categories	Other	4237.39	0.819667	0.125759	6.51779	7.14e-11	8.02e-10
641536760	27630		hypothetical protein	Unknown		1479.56	-0.992833	0.194571	-5.10267	3.35e-07	2.14e-06
641536763	27660		hypothetical protein	Unknown		69.2646	-1.07427	0.225902	-4.75547	1.98e-06	1.1e-05
641536780	27830		hypothetical protein	Unknown		28.927	-1.1876	0.32616	-3.64117	0.000271404	0.00093708
641536789	27920		hypothetical protein	Unknown		124.396	-0.872329	0.179983	-4.84673	1.26e-06	7.27e-06
641536790	27930		ABC-transporter ATP-binding protein	Transport and binding proteins		538.341	-0.366787	0.12661	-2.89699	0.00376767	0.00980783
641536792	27950	cpcF	phycocyanin alpha-subunit phycocyanobilin lyase	Photosynthesis and respiration	Phycobilisome	966.721	0.372652	0.100846	3.69524	0.000219675	0.000775346
641536794	27970	cpcE	phycocyanin alpha-subunit phycocyanobilin lyase	Photosynthesis and respiration	Phycobilisome	706.225	-0.349148	0.15489	-2.25416	0.0241858	0.0487021
641536795	27980		pyruvate kinase	Energy metabolism	Glycolysis	4237.62	-0.270471	0.119056	-2.27179	0.0230993	0.0467423
641536796	27990		porin type major outer membrane protein	Cell envelope	Membranes, lipoproteins, and porins	49354.8	0.943457	0.0727773	12.9636	1.97e-38	2.9e-36
641536801	28040		hypothetical protein	Hypothetical		1262.45	0.238791	0.0892024	2.67696	0.00742931	0.0174563
641536802	28050	glgC	glucose-1-phosphate adenylyltransferase	Other categories	Other	20359.1	0.541005	0.0894655	6.04708	1.47e-09	1.37e-08
641536803	28060		hypothetical protein	Hypothetical		1644.22	-0.453678	0.124814	-3.63483	0.000278168	0.000956436
641536804	28070		dihydrouridine synthase TIM-barrel protein	Other categories	Other	847.548	-0.414136	0.107588	-3.84929	0.000118462	0.000447595
641536805	28080		hypothetical protein	Hypothetical		743.783	-0.476418	0.108446	-4.39312	1.12e-05	5.3e-05
641536808	28110		two-component response regulator	Regulatory functions		157.155	-0.465656	0.205898	-2.26159	0.0237229	0.0478633
641536809	28120		hypothetical protein	Hypothetical		1936.83	-0.408817	0.12141	-3.36725	0.000759215	0.0023606
641536812	28150		tRNA pseudouridine synthase B	Translation	Aminoacyl tRNA synthetases and tRNA modification	424.764	-0.361516	0.118215	-3.05812	0.00222734	0.00614715
641536814	28170	hisC	histidinol-phosphate aminotransferase	Other categories	Other	4674.57	0.495984	0.1019	4.86737	1.13e-06	6.62e-06
641536815	28180	ispG	GcpE protein homolog	Other categories	Other	7762.72	0.531148	0.104335	5.0908	3.57e-07	2.26e-06
641536816	28190		alpha/beta fold family hydrolase	Other categories	Other	1172.18	-0.319904	0.0874016	-3.66016	0.000252055	0.000876139
641536821	28240		hypothetical protein	Hypothetical		1873.28	-0.662191	0.101442	-6.52777	6.68e-11	7.53e-10
641536827	28300	recN	DNA repair protein	DNA replication, restriction, modification, recombination, and repair		1301.59	-0.402535	0.103951	-3.87236	0.000107787	0.000411026
641536832	28350	cysS	cysteinyl-tRNA synthetase	Translation	Aminoacyl tRNA synthetases and tRNA modification	2059.21	-0.645627	0.0973798	-6.62999	3.36e-11	3.88e-10
641536835	28380		orotate phosphoribosyltransferase	Other categories	Other	4477.85	0.396785	0.10317	3.84594	0.00012009	0.0004523
641536837	28400		probable tRNA/rRNA methyltransferase	Other categories	Other	1257.53	-0.334832	0.135783	-2.46594	0.0136655	0.02974
641536838	28410		ribonuclease III	Transcription	Degradation of RNA	1513.77	-0.220775	0.0835422	-2.64268	0.00822535	0.0190769
641536839	28420		anti-sigma f factor antagonist	Transcription	RNA synthesis, modification, and DNA transcription	1972.42	-0.275101	0.0871233	-3.15761	0.0015907	0.00460578
641536843	28460		pentapeptide repeat family protein	Other categories	Other	1598.95	1.07038	0.217498	4.92135	8.59e-07	5.14e-06
641536844	28470		hypothetical protein	Hypothetical		429.67	-0.4997	0.158364	-3.15538	0.00160289	0.00462807
641536850	28520	recO	DNA repair protein	DNA replication, restriction, modification, recombination, and repair		397.086	-0.84536	0.172857	-4.89051	1.01e-06	5.95e-06
641536851	28530		major facilitator superfamily protein	Other categories	Other	2192.99	0.242324	0.105422	2.29861	0.0215268	0.0439049
641536852	28540		hypothetical protein	Hypothetical		226.547	-0.424307	0.172196	-2.4641	0.0137359	0.0298287
641536854	28560		hypothetical protein	Hypothetical		1032.33	-0.639007	0.139382	-4.58457	4.55e-06	2.35e-05
641536855	28570		hypothetical protein	Hypothetical		923.756	0.42495	0.119737	3.54903	0.000386655	0.00128771
641536865	28670	ilvD	dihydroxyacid dehydratase	Amino acid biosynthesis	Branched chain family	6556.14	0.604622	0.161705	3.73903	0.000184728	0.000664507
641536866	28680		tetratricopeptide repeat protein	Other categories	Other	4734.32	0.706566	0.106038	6.66331	2.68e-11	3.13e-10
641536867	28690		bacterioferritin	Other categories	Other	1956.53	0.598428	0.11544	5.18391	2.17e-07	1.44e-06
641536870	28720		hypothetical protein	Hypothetical		242.633	0.458471	0.152268	3.01096	0.00260426	0.00706454
641536871	28730		hydrophobic amino acid uptake ABC-transporter	Other categories	Other	2974.69	-0.264981	0.0768258	-3.44911	0.000562436	0.00180172
641536875	28770		cytosine-specific methyltransferase	Other categories	Other	717.601	-0.340939	0.106336	-3.20623	0.00134486	0.00395841
641536887	28890		hypothetical protein	Unknown		9870.24	-1.57867	0.177301	-8.90391	5.39e-19	1.51e-17
641536891	28930		thioredoxin-like	Other categories	Other	2246.86	0.209647	0.071607	2.92774	0.00341434	0.00895018
641536892	28940	btpA	photosystem I biogenesis protein	Photosynthesis and respiration	Photosystem I	3522.73	-0.725308	0.0932207	-7.78054	7.22e-15	1.34e-13
641536894	28960		ATP-dependent RNA helicase	Other categories	Other	20686.8	0.544434	0.104531	5.20835	1.91e-07	1.28e-06
641536895	28970		hypothetical protein	Hypothetical		401.11	-0.464873	0.145022	-3.20553	0.00134812	0.00396277
641536896	28980		hypothetical protein	Hypothetical		925.344	-0.347162	0.132069	-2.62864	0.00857277	0.0198269
641536904	29060	petC2	cytochrome b6-f complex alternative iron-sulfur subunit	Photosynthesis and respiration	Cytochrome b6/f complex	915.702	-0.451937	0.101142	-4.46833	7.88e-06	3.87e-05
641536909	29110	glsF	ferredoxin-dependent glutamate synthase	Amino acid biosynthesis	Glutamate family / Nitrogen assimilation	10147.5	0.363261	0.112846	3.21907	0.00128605	0.00380376
641536917	29190		CsbD-like protein	Other categories	Other	117.009	0.742282	0.214222	3.46501	0.000530205	0.00170775
641536919	29210		transposase	Other categories	Transposon-related functions	47.358	0.801207	0.297632	2.69194	0.00710379	0.016816
641536945	29470		hypothetical protein	Hypothetical		1888.19	0.86048	0.12847	6.6979	2.11e-11	2.5e-10
641536946	29480		hypothetical protein	Unknown		318.546	0.43052	0.125942	3.41839	0.000629929	0.00199432
641536948	29500		hypothetical protein	Hypothetical		1362.48	0.385923	0.100729	3.83131	0.000127461	0.00047593
641536952	29540		hypothetical protein	Hypothetical		332.316	-0.446888	0.16518	-2.70545	0.00682113	0.0162472
641536953	29550		glycosyl transferase family 2	Other categories	Other	190.311	-0.48452	0.153832	-3.14967	0.00163453	0.00471283
641536956	29580		hypothetical protein	Unknown		329.633	-0.9413	0.131476	-7.15946	8.1e-13	1.16e-11
641536987	29890		hypothetical protein	Hypothetical		3152.61	0.280441	0.104689	2.67879	0.00738891	0.0173812
641536988	29900		GDP-fucose synthetase	Cell envelope	Surface polysaccharides, lipopolysaccharides and antigens	3450	0.380678	0.0728518	5.22537	1.74e-07	1.18e-06
641536989	29910		GDP-mannose 4,6-dehydratase	Energy metabolism	Sugars	5490.07	0.407886	0.112889	3.61317	0.000302478	0.00103484
641536990	29920		hypothetical protein	Hypothetical		228.332	-0.472805	0.154482	-3.06059	0.00220902	0.00610886
641536992	29940		hypothetical protein	Hypothetical		1743.29	-0.285509	0.0838095	-3.40665	0.000657661	0.0020698
641536993	29950		putative pyroglutamyl-peptidase	Other categories	Other	70.955	-0.663654	0.230289	-2.88183	0.00395369	0.0101956
641536997	29990		transposase	Other categories	Transposon-related functions	641.111	0.935606	0.132058	7.08484	1.39e-12	1.89e-11
641536998	30000		resolvase-like protein	Other categories	Other	3516.54	0.785817	0.0943846	8.32569	8.38e-17	1.89e-15
641536999	30010	hemA	transfer RNA-Gln reductase	Translation	Aminoacyl tRNA synthetases and tRNA modification	6549.31	0.267542	0.0812799	3.29162	0.000996136	0.00302807
641537000	30020	glpX	fructose-1,6-/sedoheptulose-1,7-bisphosphatase	Other categories	Other	81292	1.03273	0.0701286	14.7262	4.38e-49	1.39e-46
641537003	30050		ferripyochelin binding protein	Other categories	Other	1412.86	-0.724925	0.142569	-5.08472	3.68e-07	2.32e-06
641537004	30060	psbY	photosystem II protein	Photosynthesis and respiration	Photosystem II	216.269	-0.62308	0.209506	-2.97405	0.00293901	0.0078719
641537005	30070		FAD linked oxidase-like protein	Other categories	Other	1040.82	0.247338	0.0844781	2.92783	0.00341331	0.00895018
641537016	30180	infC	initiation factor IF-3	Translation	Protein modification and translation factors	11685.4	0.343818	0.10174	3.37939	0.00072646	0.00227074
641537017	30190		hypothetical protein	Hypothetical		631.72	-0.46356	0.126285	-3.67073	0.000241857	0.000844963
641537018	30200		probable potassium channel protein	Transport and binding proteins		1381.42	-0.615624	0.0944959	-6.51482	7.28e-11	8.16e-10
641537019	30210		hypothetical protein	Unknown		156.414	1.87354	0.259443	7.22141	5.15e-13	7.83e-12
641537042	30440	mraW	S-adenosyl-L-methionine-dependent methyltransferase	Other categories	Other	1283.46	-0.388624	0.0850481	-4.56946	4.89e-06	2.5e-05
641537043	30450		hypothetical protein	Hypothetical		6834.72	-0.310177	0.0828934	-3.74187	0.000182656	0.00065935
641537046	30480		hypothetical protein	Unknown		20.354	-0.865642	0.367137	-2.35782	0.0183827	0.038326
641537047	30490		hypothetical protein	Unknown		154.673	-0.769769	0.221537	-3.47467	0.000511477	0.00165259
641537048	30500		hypothetical protein	Hypothetical		1054	-0.286454	0.117243	-2.44325	0.0145555	0.0313771
641537049	30510	htrA	serine protease	Translation	Degradation of proteins, peptides, and glycopeptides	12276.1	2.35694	0.142002	16.5979	7.21e-62	3.31e-59
641537050	30520		hypothetical protein	Unknown		370.57	2.18357	0.221416	9.86186	6.09e-23	2.46e-21
641537052	30540	frr	ribosome releasing factor	Translation	Protein modification and translation factors	4619.48	0.456766	0.0850425	5.37103	7.83e-08	5.61e-07
641537054	30560		hypothetical protein	Hypothetical		5878.72	0.933192	0.128848	7.24258	4.4e-13	6.83e-12
641537055	30570	aroQ	3-dehydroquinate dehydratase	Amino acid biosynthesis	Aromatic amino acid family	1242.8	-0.411839	0.105572	-3.90101	9.58e-05	0.000371295
641537059	30610		hypothetical protein	Hypothetical		22375.8	-1.16091	0.113405	-10.2369	1.36e-24	6.99e-23
641537060	30620	hhoA	periplasmic protease	Translation	Degradation of proteins, peptides, and glycopeptides	3239.76	0.972107	0.115822	8.39312	4.73e-17	1.1e-15
641537061	30630		hypothetical protein	Hypothetical		597.991	-0.571662	0.123132	-4.64267	3.44e-06	1.81e-05
641537067	30690		hypothetical protein	Hypothetical		135.082	0.448975	0.194794	2.30487	0.0211737	0.0433348
641537068	30700		hypothetical protein	Hypothetical		1310.98	0.354712	0.083956	4.22497	2.39e-05	0.000106022
641537069	30710		hypothetical protein	Hypothetical		732.689	0.852633	0.14985	5.6899	1.27e-08	1.03e-07
641537071	30730		hypothetical protein	Hypothetical		561.249	-0.237379	0.100575	-2.36022	0.0182642	0.0381559
641537079	30810		hypothetical protein	Unknown		135.724	-0.764266	0.184218	-4.1487	3.34e-05	0.000144006
641537082	30840		CRISPR-associated TM1814 family protein	Other categories	Other	156.81	0.451192	0.16605	2.7172	0.00658361	0.0157803
641537085	30870	cas2	CRISPR-associated protein Cas2	Other categories	Other	503.367	-0.522033	0.133388	-3.91365	9.09e-05	0.000355539
641537086	30880		hypothetical protein	Unknown		272.939	-0.471595	0.152247	-3.09757	0.00195113	0.00550265
641537109	31110		hypothetical protein	Hypothetical		253.28	0.749863	0.178951	4.19034	2.79e-05	0.000121871
641537112	31140		hypothetical protein	Unknown		603.813	-0.637831	0.118727	-5.37223	7.78e-08	5.58e-07
641537113	31150	mutT	mutator MutT protein	Other categories	Other	504.41	-0.722026	0.165469	-4.36351	1.28e-05	5.95e-05
641537115	31170		ABC-transporter membrane fusion protein	Transport and binding proteins		5934.54	0.2784	0.0865527	3.21653	0.0012975	0.00383487
641537119	31210		virulence-associated protein VapB-like protein	Other categories	Other	239.551	0.583325	0.158135	3.68877	0.000225341	0.000794662
641537120	31220		virulence-associated protein VapC-like protein	Regulatory functions		310.611	0.53544	0.141226	3.79137	0.000149819	0.00055143
641537125	31270		S-layer region-like precursor	Other categories	Other	649.68	0.438514	0.123806	3.54195	0.000397177	0.00131838
641537126	31280	pacS	copper-transporting P-type ATPase	Transport and binding proteins		1630.63	0.783071	0.139682	5.60611	2.07e-08	1.63e-07
641537127	31290	hemE	uroporphyrinogen decarboxylase	Biosynthesis of cofactors, prosthetic groups, and carriers	Cobalamin, heme, phycobilin and porphyrin	8774.54	0.741305	0.0887018	8.35727	6.42e-17	1.46e-15
641537128	31300		NAD-dependent epimerase/dehydratase	Other categories	Other	1477.23	0.565641	0.0941917	6.00521	1.91e-09	1.76e-08
641537133	31350		lytic transglycosylase catalytic precursor	Cell envelope	Murein sacculus and peptidoglycan	4842.35	0.341045	0.0858215	3.97389	7.07e-05	0.00028407
641537134	31360		hypothetical protein	Hypothetical		478.294	0.503651	0.115628	4.35579	1.33e-05	6.15e-05
641537141	31430	thrS	threonyl-tRNA synthetase	Translation	Aminoacyl tRNA synthetases and tRNA modification	4628.84	0.930718	0.139198	6.68628	2.29e-11	2.7e-10
641537144	31460		cobalamin synthesis protein cobW homolog	Biosynthesis of cofactors, prosthetic groups, and carriers	Cobalamin, heme, phycobilin and porphyrin	4719.63	0.772869	0.105495	7.32609	2.37e-13	3.78e-12
641537146	31480		aminopeptidase	Translation	Degradation of proteins, peptides, and glycopeptides	2741.36	0.851947	0.0869088	9.80277	1.1e-22	4.3e-21
641537150	31520		sulfate transport system permease protein	Transport and binding proteins		908.172	1.95806	0.420629	4.65506	3.24e-06	1.72e-05
641537151	31530		sulfate transport system permease protein	Transport and binding proteins		1373.38	3.19117	0.397081	8.03657	9.24e-16	1.92e-14
641537152	31540		hypothetical protein	Hypothetical		1336.68	2.45817	0.422496	5.81821	5.95e-09	5.07e-08
641537154	31560		hypothetical protein	Hypothetical		1263.41	-0.519554	0.194316	-2.67376	0.00750058	0.0175937
641537155	31570	rnc	ribonuclease III	Transcription	Degradation of RNA	896.384	-0.527588	0.129287	-4.08074	4.49e-05	0.000187664
641537156	31580		hypothetical protein	Unknown		194.317	-0.569204	0.15475	-3.67821	0.000234872	0.000824051
641537157	31590	thrS	threonyl-tRNA synthetase	Translation	Aminoacyl tRNA synthetases and tRNA modification	7490.08	0.340307	0.0873257	3.89698	9.74e-05	0.00037628
641537158	31600		cobalamin synthesis protein cobW homolog	Biosynthesis of cofactors, prosthetic groups, and carriers	Cobalamin, heme, phycobilin and porphyrin	994.927	0.348828	0.108005	3.22973	0.00123907	0.0036727
641537161	31630		hypothetical protein	Hypothetical		2512.5	0.202435	0.0883845	2.29039	0.0219985	0.0447784
641537162	31640		metallophosphoesterase	Other categories	Other	2123.39	0.251476	0.080985	3.10522	0.00190136	0.00538807
641537167	31690	feoB	ferrous iron transport protein B	Other categories	Other	2029.18	0.46915	0.0844664	5.55428	2.79e-08	2.13e-07
641537168	31700	feoA	ferrous iron transport protein A	Other categories	Other	600.393	0.494234	0.105331	4.69222	2.7e-06	1.46e-05
641537170	31720		two-component hybrid sensor and regulator	Regulatory functions		1503.25	-0.367292	0.101271	-3.62682	0.000286938	0.000984948
641537174	31760		hypothetical protein	Hypothetical		171.956	-0.653242	0.183108	-3.56752	0.000360378	0.00121381
641537178	31800	psaE	photosystem I reaction center subunit IV	Photosynthesis and respiration	Photosystem I	26091.6	-0.315941	0.0852958	-3.70407	0.000212171	0.000752077
641537184	31860		hypothetical protein	Hypothetical		330.03	-0.429381	0.149091	-2.88	0.00397681	0.0102424
641537185	31870		hypothetical protein	Hypothetical		6931.78	-0.299876	0.129921	-2.30814	0.0209914	0.0430042
641537186	31880		Mo-dependent nitrogenase-like	Other categories	Other	2415.2	0.605817	0.129159	4.69046	2.73e-06	1.47e-05
641537188	31900	argS	arginyl-tRNA-synthetase	Translation	Aminoacyl tRNA synthetases and tRNA modification	1404.83	0.228983	0.0865479	2.64574	0.00815136	0.0189266
641537191	31930		2-C-methyl-D-erythritol 2,4-cyclodiphosphate synthase	Other categories	Other	607.178	0.320154	0.101059	3.16801	0.00153488	0.00446609
641537194	31960	secA	preprotein translocase SecA subunit	Cellular processes	Protein and peptide secretion	12035.5	0.790025	0.0786382	10.0463	9.54e-24	4.42e-22
641537198	32000	rpmB	50S ribosomal protein L28	Translation	Ribosomal proteins: synthesis and modification	3948.18	0.530802	0.120601	4.40129	1.08e-05	5.13e-05
641537201	32030		hypothetical protein	Unknown		613.02	-0.340388	0.133192	-2.55562	0.0105998	0.0238207
641537203	32050		hypothetical protein	Hypothetical		3110.06	1.80928	0.418789	4.32027	1.56e-05	7.12e-05
641537204	32060		hypothetical protein	Unknown		277.977	0.893341	0.278994	3.202	0.00136476	0.00400369
641537206	32080		hypothetical protein	Unknown		62.3742	-0.863757	0.239287	-3.60971	0.000306538	0.001047
641537208	32100		FAD dependent oxidoreductase	Other categories	Other	3308.48	1.82846	0.420657	4.34668	1.38e-05	6.39e-05
641537209	32110		hypothetical protein	Hypothetical		5820.9	2.12302	0.420357	5.05052	4.41e-07	2.74e-06
641537210	32120	pheS	phenylalanyl-tRNA synthetase alpha chain	Translation	Aminoacyl tRNA synthetases and tRNA modification	1699.78	0.66918	0.0852377	7.85076	4.14e-15	8.09e-14
641537214	32160		hypothetical protein	Unknown		1629.53	0.436318	0.0821577	5.31074	1.09e-07	7.64e-07
641537215	32170		RNA binding protein	Translation	Nucleoproteins	5576.29	0.220694	0.0843814	2.61543	0.00891156	0.0205185
641537218	32200		hypothetical protein	Hypothetical		379.666	-0.619715	0.1251	-4.95375	7.28e-07	4.38e-06
641537224	32250		hypothetical protein	Hypothetical	Other	791.158	-0.582916	0.104122	-5.59838	2.16e-08	1.69e-07
641537225	32260	proA	gamma-glutamyl phosphate reductase	Other categories		1678.15	-0.500714	0.0805847	-6.21351	5.18e-10	5.11e-09
641537227	32280		hypothetical protein	Hypothetical		947.094	-0.546761	0.14269	-3.8318	0.000127208	0.000475593
641537228	32290		hypothetical protein	Unknown	Transposon-related functions	34.6439	-0.767181	0.326803	-2.34753	0.0188982	0.039242
641537230	32310	ndhF1	NADH dehydrogenase subunit 5	Photosynthesis and respiration		43946.6	0.761285	0.079881	9.53024	1.57e-21	5.44e-20
641537237	32380	pstS	phosphate-binding protein PstS homolog	Transport and binding proteins	Other	1721.3	-0.408881	0.0982205	-4.16288	3.14e-05	0.000136198
641537242	32430	rpsD	30S ribosomal protein S4	Translation		24636.8	0.444557	0.0870417	5.10741	3.27e-07	2.1e-06
641537245	32460		aldo/keto reductase family oxidoreductase	Other categories	Glycolysis	1585.09	-0.729383	0.112419	-6.48805	8.7e-11	9.62e-10
641537246	32470	fbaA	fructose-bisphosphate aldolase class II	Energy metabolism	Degradation of proteins, peptides, and glycopeptides	84892.2	0.981503	0.0767245	12.7926	1.8e-37	2.26e-35
641537247	32480	ctpA	carboxyl-terminal processing protease	Translation	Other	6261.13	0.319949	0.0727735	4.3965	1.1e-05	5.24e-05
641537248	32490		periplasmic binding protein	Other categories	Transposon-related functions	7921.79	0.849501	0.0867507	9.79244	1.21e-22	4.72e-21
641537258	32590		hypothetical protein	Hypothetical		419.337	-0.723807	0.126386	-5.72695	1.02e-08	8.39e-08
641537262	32630		hypothetical protein	Hypothetical		326.065	-0.539018	0.162679	-3.31338	0.000921766	0.00281928
641537263	32640		hypothetical protein	Hypothetical		5728.36	0.507637	0.0843986	6.01476	1.8e-09	1.67e-08
641537264	32650		hypothetical protein	Unknown	Molybdopterin	567.492	1.08801	0.131039	8.30295	1.02e-16	2.28e-15
641537265	32660	moeB	molybdopterin biosynthesis protein	Biosynthesis of cofactors, prosthetic groups, and carriers	Amino acids and amines	16591.1	0.941388	0.0964257	9.76283	1.63e-22	6.15e-21
641537268	32690		acetyl-CoA synthetase	Other categories		2399.36	-0.276277	0.110667	-2.49648	0.0125432	0.0277051
641537276	32770		transposase	Other categories		1871.01	-0.459178	0.0865892	-5.30295	1.14e-07	7.92e-07
641537293	32940		protein-tyrosine kinase	Other categories		9102.28	0.876653	0.155362	5.64265	1.67e-08	1.33e-07
641537298	32990	psbB	photosystem II core light harvesting protein	Photosynthesis and respiration	Photosystem II	129885	0.896992	0.097356	9.21353	3.16e-20	1e-18
641537299	33000	psbJ	photosystem II reaction center protein J	Photosynthesis and respiration	Photosystem II	1697.28	0.723091	0.0974382	7.42102	1.16e-13	1.95e-12
641537300	33010	psbL	photosystem II reaction center protein L	Photosynthesis and respiration	Photosystem II	3925.56	0.740039	0.0873072	8.47627	2.33e-17	5.61e-16
641537301	33020	psbF	photosystem II cytochrome b559 beta subunit	Photosynthesis and respiration	Photosystem II	4012.4	0.817071	0.10162	8.04046	8.95e-16	1.87e-14
641537302	33030	psbE	photosystem II cytochrome b559 alpha subunit	Photosynthesis and respiration	Other	11488.8	0.713607	0.096917	7.36307	1.8e-13	2.92e-12
641537303	33040		hypothetical protein	Hypothetical		7774.24	0.493338	0.0872498	5.65432	1.56e-08	1.25e-07
641537304	33050		hypothetical protein	Hypothetical		697.006	0.852906	0.101927	8.36777	5.87e-17	1.35e-15
641537305	33060		hypothetical protein	Hypothetical		3513.48	0.967114	0.0825853	11.7105	1.13e-31	9.29e-30
641537306	33070		membrane-associated rubredoxin	Fatty acid, phospholipid and sterol metabolism		2052.16	0.811755	0.0767895	10.5712	4.05e-26	2.32e-24
641537325	33260		hypothetical protein	Unknown		4.44111	1.16437	0.416317	2.79683	0.00516067	0.0127942
641537328	33290		hypothetical protein	Hypothetical	Transposon-related functions	275.374	-0.407203	0.157092	-2.59214	0.00953814	0.0217548
641537332	33330		RNA-directed DNA polymerase	Other categories	Transposon-related functions	13070.6	-0.545365	0.115221	-4.73322	2.21e-06	1.21e-05
641537334	33350		RNA-directed DNA polymerase	Other categories		7929.77	0.403365	0.0845411	4.77123	1.83e-06	1.02e-05
641537337	33380		hypothetical protein	Hypothetical		129.254	-0.424612	0.183075	-2.31934	0.0203769	0.0419117
641537339	33400		serine/threonine protein kinase	Regulatory functions		273.308	-0.403817	0.1473	-2.74145	0.00611689	0.0147765
641537341	33420		hypothetical protein	Unknown	Other	38.1749	-0.776882	0.292563	-2.65544	0.00792057	0.0184426
641537344	33450		putative chemotaxis protein	Other categories		118.338	-0.554828	0.187071	-2.96587	0.00301832	0.00803976
641537352	33530		hypothetical protein	Hypothetical		321.493	-1.74322	0.142864	-12.202	3.03e-34	3.13e-32
641537353	33540		hypothetical protein	Unknown	Other	151.857	-1.76995	0.214655	-8.24557	1.64e-16	3.63e-15
641537354	33550		squalene/phytoene synthase	Other categories	Cytochrome b6/f complex	4445.38	-0.667704	0.167058	-3.99684	6.42e-05	0.000261201
641537355	33560	petD	cytochrome b6-f complex subunit 4	Photosynthesis and respiration	Cytochrome b6/f complex	33651.1	0.867297	0.0882228	9.83076	8.3e-23	3.29e-21
641537356	33570	petB	cytochrome b6	Photosynthesis and respiration	Transposon-related functions	35181.2	0.92267	0.0907686	10.1651	2.84e-24	1.35e-22
641537358	33590		hypothetical protein	Hypothetical		1078.7	-0.530394	0.175351	-3.02475	0.00248838	0.00678588
641537361	33620		transposase	Other categories		6652.06	-0.23705	0.0855201	-2.77186	0.00557376	0.0136402
641537368	33690		putative modulator of DNA gyrase	DNA replication, restriction, modification, recombination, and repair		3122.12	0.986148	0.112371	8.77586	1.7e-18	4.6e-17
641537369	33700		hypothetical protein	Hypothetical	Other	676.542	0.959488	0.133126	7.20739	5.7e-13	8.65e-12
[truncated: 984 more rows]

## Sheet: Table S5
Table S5 Differential expression results for the indirect exposure to Daphnia magna [120 L-1] treatment relative to the control treatment. Differential expression was calculated with DESeq2 using read counts generated from alignements against the Microcystis aeruginosa NIES-843 genome using Bowtie2 and RSEM. Functional categories were assigned using Cyanobase for Microcystis aeruginosa NIES-843.
[truncated: 623 more rows]

[truncated: 1 more sheets: Table S6]
